# Supplementary material for: Molecular titanium nitrides: nucleophiles unleashed
Source: Chem Sci. 2016 Sep 22;8(2):1209–24. doi: 10.1039/c6sc03422e (PMC5369542; doi:10.1039/c6sc03422e)
Supplement: Supplementary file 2 [file SC-008-C6SC03422E-s002.cif]

####################################################################### 
# 
# This file contains crystal structure data downloaded from the 
# Cambridge Structural Database (CSD) hosted by the Cambridge 
# Crystallographic Data Centre (CCDC).
# 
# Full information about CCDC data access policies and citation 
# guidelines are available at http://www.ccdc.cam.ac.uk/access/V1 
# 
# Audit and citation data items may have been added by the CCDC. 
# Please retain this information to preserve the provenance of 
# this file and to allow appropriate attribution of the data. 
# 
#######################################################################

data_9143
_database_code_depnum_ccdc_archive 'CCDC 1490138'
_audit_update_record             
;
2016-07-04 deposited with the CCDC.
2016-09-22 downloaded from the CCDC.
;

# Crystallographer: Patrick J. Carroll

# Compound 2

_audit_creation_date             2016-06-23
_audit_creation_method           
;
Olex2 1.2
(compiled 2016.02.19 svn.r3266 for OlexSys, GUI svn.r5155)
;
_chemical_formula_moiety         'C88 H124 N6 P4 Ti2, 2(C6 H6)'
_chemical_formula_sum            'C100 H136 N6 P4 Ti2'
_chemical_formula_weight         1641.82

loop_
_atom_type_symbol
_atom_type_description
_atom_type_scat_dispersion_real
_atom_type_scat_dispersion_imag
_atom_type_scat_source
C C 0.0033 0.0016 'International Tables Vol C Tables 4.2.6.8 and 6.1.1.4'
H H 0.0000 0.0000 'International Tables Vol C Tables 4.2.6.8 and 6.1.1.4'
N N 0.0061 0.0033 'International Tables Vol C Tables 4.2.6.8 and 6.1.1.4'
P P 0.1023 0.0942 'International Tables Vol C Tables 4.2.6.8 and 6.1.1.4'
Ti Ti 0.2776 0.4457 'International Tables Vol C Tables 4.2.6.8 and 6.1.1.4'

_space_group_crystal_system      monoclinic
_space_group_IT_number           15
_space_group_name_H-M_alt        'C 1 2/c 1'
_space_group_name_Hall           '-C 2yc'

loop_
_space_group_symop_operation_xyz
'x, y, z'
'-x, y, -z+1/2'
'x+1/2, y+1/2, z'
'-x+1/2, y+1/2, -z+1/2'
'-x, -y, -z'
'x, -y, z-1/2'
'-x+1/2, -y+1/2, -z'
'x+1/2, -y+1/2, z-1/2'

_cell_length_a                   30.5846(16)
_cell_length_b                   15.6055(8)
_cell_length_c                   25.1965(13)
_cell_angle_alpha                90
_cell_angle_beta                 129.980(2)
_cell_angle_gamma                90
_cell_volume                     9215.1(9)
_cell_formula_units_Z            4
_cell_measurement_reflns_used    9974
_cell_measurement_temperature    100
_cell_measurement_theta_max      27.35
_cell_measurement_theta_min      2.43
_exptl_absorpt_coefficient_mu    0.291
_exptl_absorpt_correction_T_max  0.7456
_exptl_absorpt_correction_T_min  0.5846
_exptl_absorpt_correction_type   multi-scan
_exptl_absorpt_process_details   'SADABS v2014/4'
_exptl_crystal_color             orange
_exptl_crystal_density_diffrn    1.183
_exptl_crystal_description       plank
_exptl_crystal_F_000             3528
_exptl_crystal_size_max          0.45
_exptl_crystal_size_mid          0.06
_exptl_crystal_size_min          0.02
_diffrn_reflns_av_R_equivalents  0.0876
_diffrn_reflns_av_unetI/netI     0.0542
_diffrn_reflns_Laue_measured_fraction_full 1.000
_diffrn_reflns_Laue_measured_fraction_max 0.994
_diffrn_reflns_limit_h_max       39
_diffrn_reflns_limit_h_min       -39
_diffrn_reflns_limit_k_max       20
_diffrn_reflns_limit_k_min       -20
_diffrn_reflns_limit_l_max       32
_diffrn_reflns_limit_l_min       -32
_diffrn_reflns_number            118816
_diffrn_reflns_point_group_measured_fraction_full 1.000
_diffrn_reflns_point_group_measured_fraction_max 0.994
_diffrn_reflns_theta_full        25.242
_diffrn_reflns_theta_max         27.645
_diffrn_reflns_theta_min         1.547
_diffrn_ambient_temperature      100
_diffrn_measured_fraction_theta_full 1.000
_diffrn_measured_fraction_theta_max 0.994
_diffrn_measurement_device       'CCD area detector'
_diffrn_measurement_device_type  'Bruker APEXII'
_diffrn_measurement_method       '\w and \f scans'
_diffrn_radiation_monochromator  graphite
_diffrn_radiation_type           MoK\a
_diffrn_radiation_wavelength     0.71073
_diffrn_source                   'sealed tube'
_reflns_number_gt                7336
_reflns_number_total             10690
_reflns_threshold_expression     'I > 2\s(I)'
_computing_data_collection       'Bruker APEX2 v2014.11-0'
_computing_data_reduction        'Bruker SAINT v8.34A'
_computing_molecular_graphics    'Mercury v3.6'
_computing_publication_material  'Olex2 (Dolomanov et al., 2009)'
_computing_structure_refinement  'SHELXL-2014/7 (Sheldrick, 2008)'
_computing_structure_solution    'ShelXS-1997 (Sheldrick, 2008)'
_refine_diff_density_max         1.164
_refine_diff_density_min         -0.484
_refine_diff_density_rms         0.075
_refine_ls_extinction_method     none
_refine_ls_goodness_of_fit_ref   1.055
_refine_ls_hydrogen_treatment    constr
_refine_ls_matrix_type           full
_refine_ls_number_parameters     511
_refine_ls_number_reflns         10690
_refine_ls_number_restraints     0
_refine_ls_R_factor_all          0.1055
_refine_ls_R_factor_gt           0.0646
_refine_ls_restrained_S_all      1.055
_refine_ls_shift/su_max          0.001
_refine_ls_shift/su_mean         0.000
_refine_ls_structure_factor_coef Fsqd
_refine_ls_weighting_details     
'w=1/[\s^2^(Fo^2^)+(0.0429P)^2^+40.8513P] where P=(Fo^2^+2Fc^2^)/3'
_refine_ls_weighting_scheme      calc
_refine_ls_wR_factor_gt          0.1376
_refine_ls_wR_factor_ref         0.1563
_atom_sites_solution_hydrogens   geom
_atom_sites_solution_primary     direct

loop_
_atom_site_label
_atom_site_type_symbol
_atom_site_fract_x
_atom_site_fract_y
_atom_site_fract_z
_atom_site_U_iso_or_equiv
_atom_site_adp_type
_atom_site_occupancy
_atom_site_site_symmetry_order
_atom_site_calc_flag
_atom_site_refinement_flags_posn
_atom_site_refinement_flags_adp
_atom_site_refinement_flags_occupancy
_atom_site_disorder_assembly
_atom_site_disorder_group
Ti1 Ti 0.5000 0.75950(5) 0.7500 0.01996(18) Uani 1 2 d S T P . .
Ti2 Ti 0.5000 0.44454(5) 0.7500 0.01926(18) Uani 1 2 d S T P . .
P1 P 0.61044(3) 0.78134(5) 0.85951(4) 0.02216(18) Uani 1 1 d . . . . .
P2 P 0.57188(3) 0.42326(5) 0.72179(4) 0.02292(18) Uani 1 1 d . . . . .
N1 N 0.53329(10) 0.82051(15) 0.70808(14) 0.0233(6) Uani 1 1 d . . . . .
N2 N 0.57275(10) 0.38662(15) 0.83874(14) 0.0231(6) Uani 1 1 d . . . . .
N3 N 0.5000 0.5620(2) 0.7500 0.0182(7) Uani 1 2 d S T P . .
N4 N 0.5000 0.6421(2) 0.7500 0.0198(7) Uani 1 2 d S T P . .
C1 C 0.59129(12) 0.81555(18) 0.73851(17) 0.0239(7) Uani 1 1 d . . . . .
C2 C 0.61006(12) 0.83171(19) 0.70085(18) 0.0262(7) Uani 1 1 d . . . . .
H2 H 0.5834 0.8506 0.6542 0.035 Uiso 1 1 calc R . . . .
C3 C 0.66672(13) 0.8205(2) 0.73072(19) 0.0306(8) Uani 1 1 d . . . . .
H3 H 0.6778 0.8316 0.7037 0.041 Uiso 1 1 calc R . . . .
C4 C 0.70780(13) 0.7937(2) 0.79882(18) 0.0310(8) Uani 1 1 d . . . . .
C5 C 0.69029(12) 0.7813(2) 0.83724(17) 0.0267(7) Uani 1 1 d . . . . .
H5 H 0.7178 0.7644 0.8843 0.036 Uiso 1 1 calc R . . . .
C6 C 0.63353(12) 0.79271(19) 0.80898(17) 0.0243(7) Uani 1 1 d . . . . .
C7 C 0.76956(14) 0.7805(3) 0.8303(2) 0.0468(10) Uani 1 1 d . . . . .
H7a H 0.7917 0.8322 0.8557 0.070 Uiso 1 1 calc GR . . . .
H7b H 0.7712 0.7692 0.7933 0.070 Uiso 1 1 calc GR . . . .
H7c H 0.7856 0.7317 0.8621 0.070 Uiso 1 1 calc GR . . . .
C8 C 0.66111(12) 0.70146(19) 0.92622(16) 0.0233(7) Uani 1 1 d . . . . .
H8 H 0.7003 0.7225 0.9482 0.031 Uiso 1 1 calc R . . . .
C9 C 0.65404(13) 0.61547(19) 0.89268(18) 0.0283(7) Uani 1 1 d . . . . .
H9a H 0.6781 0.5725 0.9288 0.042 Uiso 1 1 calc GR . . . .
H9b H 0.6654 0.6212 0.8643 0.042 Uiso 1 1 calc GR . . . .
H9c H 0.6140 0.5975 0.8634 0.042 Uiso 1 1 calc GR . . . .
C10 C 0.65783(13) 0.6934(2) 0.98403(17) 0.0300(7) Uani 1 1 d . . . . .
H10a H 0.6206 0.6700 0.9650 0.045 Uiso 1 1 calc GR . . . .
H10b H 0.6628 0.7501 1.0040 0.045 Uiso 1 1 calc GR . . . .
H10c H 0.6881 0.6550 1.0201 0.045 Uiso 1 1 calc GR . . . .
C11 C 0.63348(12) 0.88280(19) 0.90981(18) 0.0296(8) Uani 1 1 d . . . . .
H11 H 0.6185 0.8822 0.9353 0.039 Uiso 1 1 calc R . . . .
C12 C 0.60627(14) 0.9581(2) 0.8602(2) 0.0407(9) Uani 1 1 d . . . . .
H12a H 0.6127 1.0106 0.8858 0.061 Uiso 1 1 calc GR . . . .
H12b H 0.5652 0.9481 0.8246 0.061 Uiso 1 1 calc GR . . . .
H12c H 0.6233 0.9644 0.8383 0.061 Uiso 1 1 calc GR . . . .
C13 C 0.69837(13) 0.8963(2) 0.9635(2) 0.0374(9) Uani 1 1 d . . . . .
H13a H 0.7146 0.8943 0.9404 0.056 Uiso 1 1 calc GR . . . .
H13b H 0.7154 0.8509 0.9986 0.056 Uiso 1 1 calc GR . . . .
H13c H 0.7064 0.9521 0.9859 0.056 Uiso 1 1 calc GR . . . .
C14 C 0.49795(12) 0.85207(19) 0.63791(18) 0.0266(7) Uani 1 1 d . . . . .
C15 C 0.47154(12) 0.7943(2) 0.58207(18) 0.0267(7) Uani 1 1 d . . . . .
C16 C 0.43888(13) 0.8250(2) 0.51446(19) 0.0323(8) Uani 1 1 d . . . . .
H16 H 0.4200 0.7850 0.4774 0.043 Uiso 1 1 calc R . . . .
C17 C 0.43303(14) 0.9118(2) 0.4994(2) 0.0371(9) Uani 1 1 d . . . . .
C18 C 0.46130(14) 0.9676(2) 0.5550(2) 0.0391(9) Uani 1 1 d . . . . .
H18 H 0.4585 1.0273 0.5459 0.052 Uiso 1 1 calc R . . . .
C19 C 0.49399(13) 0.9406(2) 0.6240(2) 0.0341(8) Uani 1 1 d . . . . .
C20 C 0.48382(13) 0.70071(19) 0.59597(17) 0.0279(7) Uani 1 1 d . . . . .
H20a H 0.4628 0.6698 0.5519 0.042 Uiso 1 1 calc GR . . . .
H20b H 0.4719 0.6800 0.6217 0.042 Uiso 1 1 calc GR . . . .
H20c H 0.5248 0.6909 0.6234 0.042 Uiso 1 1 calc GR . . . .
C21 C 0.40001(18) 0.9439(3) 0.4261(2) 0.0517(11) Uani 1 1 d . . . . .
H21a H 0.3994 1.0067 0.4258 0.078 Uiso 1 1 calc GR . . . .
H21b H 0.3608 0.9220 0.3971 0.078 Uiso 1 1 calc GR . . . .
H21c H 0.4184 0.9237 0.4078 0.078 Uiso 1 1 calc GR . . . .
C22 C 0.52709(14) 1.0046(2) 0.6817(2) 0.0421(10) Uani 1 1 d . . . . .
H22a H 0.5678 0.9988 0.7055 0.063 Uiso 1 1 calc GR . . . .
H22b H 0.5207 0.9942 0.7146 0.063 Uiso 1 1 calc GR . . . .
H22c H 0.5144 1.0626 0.6627 0.063 Uiso 1 1 calc GR . . . .
C23 C 0.62793(12) 0.38915(18) 0.85933(17) 0.0235(7) Uani 1 1 d . . . . .
C24 C 0.67737(13) 0.3710(2) 0.92814(18) 0.0285(7) Uani 1 1 d . . . . .
H24 H 0.6736 0.3544 0.9613 0.038 Uiso 1 1 calc R . . . .
C25 C 0.73137(13) 0.3771(2) 0.94774(18) 0.0306(8) Uani 1 1 d . . . . .
H25 H 0.7638 0.3642 0.9942 0.041 Uiso 1 1 calc R . . . .
C26 C 0.73954(13) 0.4014(2) 0.90172(18) 0.0296(7) Uani 1 1 d . . . . .
C27 C 0.69118(13) 0.41757(19) 0.83424(18) 0.0268(7) Uani 1 1 d . . . . .
H27 H 0.6956 0.4337 0.8016 0.036 Uiso 1 1 calc R . . . .
C28 C 0.63588(12) 0.41114(18) 0.81191(17) 0.0233(7) Uani 1 1 d . . . . .
C29 C 0.79895(14) 0.4089(3) 0.9246(2) 0.0416(9) Uani 1 1 d . . . . .
H29a H 0.8177 0.4603 0.9532 0.062 Uiso 1 1 calc GR . . . .
H29b H 0.7963 0.4130 0.8838 0.062 Uiso 1 1 calc GR . . . .
H29c H 0.8213 0.3581 0.9517 0.062 Uiso 1 1 calc GR . . . .
C30 C 0.59128(16) 0.5050(3) 0.68699(19) 0.0429(9) Uani 1 1 d . . . . .
H30 H 0.6262 0.4820 0.6963 0.057 Uiso 1 1 calc R . . . .
C31 C 0.60918(17) 0.5865(2) 0.7246(2) 0.0463(10) Uani 1 1 d . . . . .
H31a H 0.6173 0.6280 0.7027 0.069 Uiso 1 1 calc GR . . . .
H31b H 0.6436 0.5775 0.7728 0.069 Uiso 1 1 calc GR . . . .
H31c H 0.5786 0.6087 0.7234 0.069 Uiso 1 1 calc GR . . . .
C32 C 0.54660(14) 0.5115(2) 0.60844(18) 0.0321(8) Uani 1 1 d . . . . .
H32a H 0.5100 0.5290 0.5953 0.048 Uiso 1 1 calc GR . . . .
H32b H 0.5422 0.4556 0.5878 0.048 Uiso 1 1 calc GR . . . .
H32c H 0.5588 0.5540 0.5916 0.048 Uiso 1 1 calc GR . . . .
C33 C 0.57051(14) 0.3247(2) 0.6790(2) 0.0354(8) Uani 1 1 d . . . . .
H33 H 0.5333 0.3245 0.6306 0.047 Uiso 1 1 calc R . . . .
C34 C 0.57163(15) 0.2456(2) 0.7146(2) 0.0435(10) Uani 1 1 d . . . . .
H34a H 0.5675 0.1944 0.6891 0.065 Uiso 1 1 calc GR . . . .
H34b H 0.5402 0.2481 0.7156 0.065 Uiso 1 1 calc GR . . . .
H34c H 0.6080 0.2429 0.7621 0.065 Uiso 1 1 calc GR . . . .
C35 C 0.61812(16) 0.3162(3) 0.6742(2) 0.0479(10) Uani 1 1 d . . . . .
H35a H 0.6554 0.3160 0.7209 0.072 Uiso 1 1 calc GR . . . .
H35b H 0.6161 0.3646 0.6480 0.072 Uiso 1 1 calc GR . . . .
H35c H 0.6131 0.2625 0.6507 0.072 Uiso 1 1 calc GR . . . .
C36 C 0.57251(12) 0.34978(19) 0.89082(17) 0.0251(7) Uani 1 1 d . . . . .
C37 C 0.57841(13) 0.4012(2) 0.94057(17) 0.0268(7) Uani 1 1 d . . . . .
C38 C 0.57855(14) 0.3637(2) 0.99075(19) 0.0345(8) Uani 1 1 d . . . . .
H38 H 0.5820 0.3994 1.0238 0.046 Uiso 1 1 calc R . . . .
C39 C 0.57380(14) 0.2761(2) 0.9939(2) 0.0393(9) Uani 1 1 d . . . . .
C40 C 0.57113(13) 0.2259(2) 0.9467(2) 0.0382(9) Uani 1 1 d . . . . .
H40 H 0.5693 0.1654 0.9492 0.051 Uiso 1 1 calc R . . . .
C41 C 0.57103(13) 0.2601(2) 0.89590(19) 0.0323(8) Uani 1 1 d . . . . .
C42 C 0.59083(15) 0.4954(2) 0.94479(19) 0.0331(8) Uani 1 1 d . . . . .
H42a H 0.5894 0.5226 0.9787 0.050 Uiso 1 1 calc GR . . . .
H42b H 0.5623 0.5218 0.8993 0.050 Uiso 1 1 calc GR . . . .
H42c H 0.6289 0.5032 0.9591 0.050 Uiso 1 1 calc GR . . . .
C43 C 0.57402(17) 0.2363(3) 1.0483(2) 0.0530(11) Uani 1 1 d . . . . .
H43a H 0.5928 0.2750 1.0881 0.080 Uiso 1 1 calc GR . . . .
H43b H 0.5947 0.1818 1.0632 0.080 Uiso 1 1 calc GR . . . .
H43c H 0.5347 0.2260 1.0291 0.080 Uiso 1 1 calc GR . . . .
C44 C 0.57267(16) 0.2012(2) 0.8503(2) 0.0443(10) Uani 1 1 d . . . . .
H44a H 0.5654 0.1423 0.8563 0.066 Uiso 1 1 calc GR . . . .
H44b H 0.6103 0.2044 0.8628 0.066 Uiso 1 1 calc GR . . . .
H44c H 0.5434 0.2184 0.8018 0.066 Uiso 1 1 calc GR . . . .
C45 C 0.7180(2) 0.02396(18) 0.8249(2) 0.097(2) Uani 1 1 d . . . . .
H45 H 0.7000 -0.0294 0.8180 0.129 Uiso 1 1 calc R . . . .
C46 C 0.71519(18) 0.0899(2) 0.8600(2) 0.090(2) Uani 1 1 d G . . . .
H46 H 0.6954 0.0814 0.8771 0.120 Uiso 1 1 calc R . . . .
C47 C 0.74152(16) 0.16830(17) 0.87018(19) 0.0679(14) Uani 1 1 d G . . . .
H47 H 0.7396 0.2132 0.8941 0.090 Uiso 1 1 calc R . . . .
C48 C 0.77063(16) 0.18075(19) 0.8452(2) 0.0779(16) Uani 1 1 d G . . . .
H48 H 0.7886 0.2341 0.8521 0.104 Uiso 1 1 calc R . . . .
C49 C 0.77340(17) 0.1148(3) 0.8101(2) 0.0893(19) Uani 1 1 d G . . . .
H49 H 0.7932 0.1233 0.7931 0.119 Uiso 1 1 calc R . . . .
C50 C 0.7471(2) 0.0364(2) 0.8000(2) 0.104(2) Uani 1 1 d G . . . .
H50 H 0.7490 -0.0085 0.7760 0.138 Uiso 1 1 calc R . . . .

loop_
_atom_site_aniso_label
_atom_site_aniso_U_11
_atom_site_aniso_U_22
_atom_site_aniso_U_33
_atom_site_aniso_U_23
_atom_site_aniso_U_13
_atom_site_aniso_U_12
Ti1 0.0079(3) 0.0155(4) 0.0315(4) 0.000 0.0104(3) 0.000
Ti2 0.0113(3) 0.0153(4) 0.0299(4) 0.000 0.0126(3) 0.000
P1 0.0089(3) 0.0194(4) 0.0320(5) -0.0048(3) 0.0103(3) -0.0008(3)
P2 0.0146(4) 0.0223(4) 0.0327(5) -0.0028(3) 0.0155(4) -0.0032(3)
N1 0.0097(11) 0.0179(12) 0.0359(15) 0.0007(11) 0.0118(11) -0.0009(9)
N2 0.0160(12) 0.0194(13) 0.0343(15) 0.0046(11) 0.0163(12) 0.0033(10)
N3 0.0138(16) 0.0174(17) 0.0257(19) 0.000 0.0138(15) 0.000
N4 0.0103(15) 0.0156(17) 0.026(2) 0.000 0.0085(15) 0.000
C1 0.0111(13) 0.0156(14) 0.0407(19) -0.0042(13) 0.0147(14) -0.0030(10)
C2 0.0158(14) 0.0219(15) 0.0364(19) -0.0056(14) 0.0148(14) -0.0042(12)
C3 0.0179(15) 0.0334(18) 0.043(2) -0.0118(15) 0.0204(16) -0.0065(13)
C4 0.0138(14) 0.0376(19) 0.041(2) -0.0129(16) 0.0172(15) -0.0052(13)
C5 0.0115(13) 0.0320(17) 0.0312(18) -0.0090(14) 0.0113(13) -0.0028(12)
C6 0.0133(13) 0.0191(14) 0.0388(19) -0.0075(13) 0.0160(14) -0.0027(11)
C7 0.0149(15) 0.081(3) 0.043(2) -0.011(2) 0.0182(16) -0.0016(17)
C8 0.0104(13) 0.0220(15) 0.0291(17) -0.0039(13) 0.0088(13) 0.0011(11)
C9 0.0204(15) 0.0236(16) 0.0371(19) -0.0014(14) 0.0167(15) 0.0033(12)
C10 0.0169(14) 0.0316(17) 0.0306(18) -0.0036(14) 0.0103(14) 0.0031(13)
C11 0.0136(14) 0.0235(16) 0.045(2) -0.0096(14) 0.0160(15) -0.0026(12)
C12 0.0257(17) 0.0192(16) 0.071(3) -0.0070(17) 0.0283(19) -0.0008(13)
C13 0.0160(15) 0.0299(17) 0.056(2) -0.0179(17) 0.0186(16) -0.0056(13)
C14 0.0117(13) 0.0220(15) 0.044(2) 0.0034(14) 0.0166(14) -0.0003(11)
C15 0.0120(13) 0.0259(16) 0.0396(19) 0.0044(14) 0.0153(14) -0.0003(12)
C16 0.0191(15) 0.0319(18) 0.042(2) 0.0042(15) 0.0175(16) 0.0007(13)
C17 0.0252(17) 0.0345(19) 0.053(2) 0.0119(17) 0.0260(18) 0.0076(14)
C18 0.0274(17) 0.0279(18) 0.067(3) 0.0178(18) 0.0325(19) 0.0092(14)
C19 0.0188(15) 0.0238(16) 0.060(2) 0.0018(16) 0.0255(17) 0.0002(13)
C20 0.0174(14) 0.0224(15) 0.0352(19) -0.0001(14) 0.0129(14) -0.0019(12)
C21 0.047(2) 0.048(2) 0.063(3) 0.021(2) 0.037(2) 0.0165(19)
C22 0.0260(17) 0.0199(16) 0.072(3) 0.0026(17) 0.0277(19) -0.0005(13)
C23 0.0137(13) 0.0151(14) 0.0361(18) -0.0008(13) 0.0135(13) 0.0010(11)
C24 0.0199(15) 0.0261(16) 0.0369(19) 0.0021(14) 0.0171(15) 0.0037(12)
C25 0.0160(14) 0.0269(17) 0.037(2) -0.0018(14) 0.0118(15) 0.0036(12)
C26 0.0169(14) 0.0258(16) 0.044(2) -0.0076(15) 0.0185(15) -0.0005(12)
C27 0.0205(15) 0.0231(16) 0.041(2) -0.0046(14) 0.0214(15) -0.0025(12)
C28 0.0155(13) 0.0192(15) 0.0342(18) -0.0022(13) 0.0155(14) -0.0012(11)
C29 0.0181(16) 0.051(2) 0.050(2) -0.0044(19) 0.0193(17) -0.0022(15)
C30 0.038(2) 0.046(2) 0.038(2) -0.0024(18) 0.0209(18) -0.0197(17)
C31 0.041(2) 0.040(2) 0.046(2) -0.0013(18) 0.022(2) -0.0092(17)
C32 0.0328(18) 0.0279(17) 0.040(2) -0.0038(15) 0.0256(17) -0.0087(14)
C33 0.0241(16) 0.0361(19) 0.047(2) -0.0080(17) 0.0235(17) 0.0010(14)
C34 0.0311(18) 0.0276(18) 0.072(3) -0.0103(18) 0.033(2) -0.0031(15)
C35 0.039(2) 0.051(2) 0.072(3) -0.009(2) 0.044(2) 0.0037(18)
C36 0.0143(14) 0.0224(15) 0.0363(19) 0.0078(13) 0.0152(14) 0.0060(11)
C37 0.0192(14) 0.0288(16) 0.0317(18) 0.0087(14) 0.0160(14) 0.0080(13)
C38 0.0252(17) 0.044(2) 0.038(2) 0.0115(16) 0.0220(16) 0.0108(15)
C39 0.0216(16) 0.046(2) 0.050(2) 0.0249(19) 0.0224(17) 0.0141(15)
C40 0.0197(15) 0.0274(17) 0.060(2) 0.0204(17) 0.0222(17) 0.0090(13)
C41 0.0149(14) 0.0287(17) 0.051(2) 0.0113(16) 0.0198(16) 0.0077(12)
C42 0.0327(18) 0.0282(17) 0.042(2) 0.0022(15) 0.0253(17) 0.0063(14)
C43 0.039(2) 0.059(3) 0.063(3) 0.032(2) 0.034(2) 0.0141(19)
C44 0.0349(19) 0.0220(17) 0.086(3) 0.0004(18) 0.043(2) 0.0026(14)
C45 0.146(6) 0.054(3) 0.162(6) -0.043(4) 0.131(6) -0.042(4)
C46 0.128(5) 0.060(3) 0.134(5) -0.044(3) 0.107(5) -0.050(3)
C47 0.092(4) 0.040(2) 0.065(3) -0.013(2) 0.048(3) -0.025(3)
C48 0.081(4) 0.057(3) 0.090(4) 0.000(3) 0.052(3) -0.022(3)
C49 0.094(4) 0.081(4) 0.126(5) 0.012(4) 0.086(4) -0.006(3)
C50 0.147(6) 0.073(4) 0.159(7) -0.030(4) 0.129(6) -0.023(4)

loop_
_geom_bond_atom_site_label_1
_geom_bond_atom_site_label_2
_geom_bond_distance
_geom_bond_site_symmetry_2
_geom_bond_publ_flag
Ti1 P1 2.6763(7) 2_656 ?
Ti1 P1 2.6763(8) . ?
Ti1 N1 2.107(3) 2_656 ?
Ti1 N1 2.107(3) . ?
Ti1 N4 1.832(3) . ?
Ti2 P2 2.7306(8) 2_656 ?
Ti2 P2 2.7306(8) . ?
Ti2 N2 2.091(2) 2_656 ?
Ti2 N2 2.091(2) . ?
Ti2 N3 1.833(3) . ?
P1 C6 1.818(3) . ?
P1 C8 1.853(3) . ?
P1 C11 1.861(3) . ?
P2 C28 1.820(3) . ?
P2 C30 1.848(4) . ?
P2 C33 1.862(3) . ?
N1 C1 1.412(3) . ?
N1 C14 1.442(4) . ?
N2 C23 1.412(3) . ?
N2 C36 1.437(4) . ?
N3 N4 1.250(4) . ?
C1 C2 1.412(5) . ?
C1 C6 1.415(5) . ?
C2 C3 1.387(4) . ?
C3 C4 1.388(5) . ?
C4 C5 1.388(5) . ?
C4 C7 1.521(4) . ?
C5 C6 1.402(4) . ?
C8 C9 1.525(4) . ?
C8 C10 1.528(5) . ?
C11 C12 1.517(5) . ?
C11 C13 1.537(4) . ?
C14 C15 1.408(5) . ?
C14 C19 1.411(4) . ?
C15 C16 1.393(5) . ?
C15 C20 1.493(4) . ?
C16 C17 1.388(5) . ?
C17 C18 1.381(5) . ?
C17 C21 1.512(5) . ?
C18 C19 1.403(5) . ?
C19 C22 1.498(5) . ?
C23 C24 1.416(4) . ?
C23 C28 1.407(4) . ?
C24 C25 1.390(4) . ?
C25 C26 1.387(5) . ?
C26 C27 1.382(5) . ?
C26 C29 1.517(4) . ?
C27 C28 1.401(4) . ?
C30 C31 1.466(5) . ?
C30 C32 1.523(5) . ?
C33 C34 1.514(5) . ?
C33 C35 1.543(5) . ?
C36 C37 1.399(5) . ?
C36 C41 1.409(4) . ?
C37 C38 1.391(5) . ?
C37 C42 1.505(5) . ?
C38 C39 1.382(5) . ?
C39 C40 1.383(6) . ?
C39 C43 1.500(5) . ?
C40 C41 1.385(5) . ?
C41 C44 1.498(5) . ?
C45 C46 1.3951 . ?
C45 C50 1.3948 . ?
C46 C47 1.3952 . ?
C47 C48 1.3948 . ?
C48 C49 1.3950 . ?
C49 C50 1.3949 . ?

loop_
_geom_angle_atom_site_label_1
_geom_angle_atom_site_label_2
_geom_angle_atom_site_label_3
_geom_angle
_geom_angle_site_symmetry_1
_geom_angle_site_symmetry_3
_geom_angle_publ_flag
P1 Ti1 P1 165.37(4) . 2_656 ?
N1 Ti1 P1 76.29(7) . . ?
N1 Ti1 P1 76.30(7) 2_656 2_656 ?
N1 Ti1 P1 97.00(7) . 2_656 ?
N1 Ti1 P1 97.00(7) 2_656 . ?
N1 Ti1 N1 126.29(14) . 2_656 ?
N4 Ti1 P1 97.31(2) . . ?
N4 Ti1 P1 97.31(2) . 2_656 ?
N4 Ti1 N1 116.86(7) . 2_656 ?
N4 Ti1 N1 116.86(7) . . ?
P2 Ti2 P2 166.03(4) 2_656 . ?
N2 Ti2 P2 98.67(7) 2_656 . ?
N2 Ti2 P2 98.66(7) . 2_656 ?
N2 Ti2 P2 75.18(7) 2_656 2_656 ?
N2 Ti2 P2 75.18(7) . . ?
N2 Ti2 N2 128.79(14) . 2_656 ?
N3 Ti2 P2 96.99(2) . . ?
N3 Ti2 P2 96.99(2) . 2_656 ?
N3 Ti2 N2 115.61(7) . . ?
N3 Ti2 N2 115.61(7) . 2_656 ?
C6 P1 Ti1 95.23(10) . . ?
C6 P1 C8 103.08(14) . . ?
C6 P1 C11 104.27(15) . . ?
C8 P1 Ti1 127.99(10) . . ?
C8 P1 C11 102.98(14) . . ?
C11 P1 Ti1 119.03(10) . . ?
C28 P2 Ti2 95.07(10) . . ?
C28 P2 C30 104.35(15) . . ?
C28 P2 C33 104.02(15) . . ?
C30 P2 Ti2 126.66(14) . . ?
C30 P2 C33 100.95(18) . . ?
C33 P2 Ti2 121.90(11) . . ?
C1 N1 Ti1 123.1(2) . . ?
C1 N1 C14 112.0(2) . . ?
C14 N1 Ti1 123.08(17) . . ?
C23 N2 Ti2 125.5(2) . . ?
C23 N2 C36 112.4(2) . . ?
C36 N2 Ti2 121.53(17) . . ?
N4 N3 Ti2 180.0 . . ?
N3 N4 Ti1 180.0 . . ?
N1 C1 C2 122.5(3) . . ?
N1 C1 C6 120.7(3) . . ?
C2 C1 C6 116.8(3) . . ?
C3 C2 C1 121.2(3) . . ?
C2 C3 C4 122.1(3) . . ?
C3 C4 C7 121.3(3) . . ?
C5 C4 C3 117.1(3) . . ?
C5 C4 C7 121.6(3) . . ?
C4 C5 C6 122.3(3) . . ?
C1 C6 P1 116.8(2) . . ?
C5 C6 P1 122.9(3) . . ?
C5 C6 C1 120.2(3) . . ?
C9 C8 P1 110.5(2) . . ?
C9 C8 C10 112.5(3) . . ?
C10 C8 P1 113.0(2) . . ?
C12 C11 P1 109.3(2) . . ?
C12 C11 C13 109.5(3) . . ?
C13 C11 P1 115.2(2) . . ?
C15 C14 N1 120.2(3) . . ?
C15 C14 C19 118.4(3) . . ?
C19 C14 N1 121.0(3) . . ?
C14 C15 C20 119.7(3) . . ?
C16 C15 C14 120.2(3) . . ?
C16 C15 C20 119.8(3) . . ?
C17 C16 C15 122.3(3) . . ?
C16 C17 C21 121.6(4) . . ?
C18 C17 C16 116.8(3) . . ?
C18 C17 C21 121.5(3) . . ?
C17 C18 C19 123.5(3) . . ?
C14 C19 C22 121.0(3) . . ?
C18 C19 C14 118.7(3) . . ?
C18 C19 C22 120.2(3) . . ?
N2 C23 C24 121.9(3) . . ?
C28 C23 N2 120.9(3) . . ?
C28 C23 C24 117.2(3) . . ?
C25 C24 C23 120.8(3) . . ?
C26 C25 C24 122.2(3) . . ?
C25 C26 C29 121.2(3) . . ?
C27 C26 C25 116.9(3) . . ?
C27 C26 C29 121.9(3) . . ?
C26 C27 C28 122.8(3) . . ?
C23 C28 P2 116.8(2) . . ?
C27 C28 P2 123.1(3) . . ?
C27 C28 C23 119.9(3) . . ?
C31 C30 P2 113.1(3) . . ?
C31 C30 C32 115.6(3) . . ?
C32 C30 P2 111.6(2) . . ?
C34 C33 P2 110.4(3) . . ?
C34 C33 C35 108.2(3) . . ?
C35 C33 P2 116.5(3) . . ?
C37 C36 N2 121.0(3) . . ?
C37 C36 C41 118.8(3) . . ?
C41 C36 N2 120.0(3) . . ?
C36 C37 C42 120.3(3) . . ?
C38 C37 C36 119.8(3) . . ?
C38 C37 C42 119.6(3) . . ?
C39 C38 C37 122.0(4) . . ?
C38 C39 C40 117.4(3) . . ?
C38 C39 C43 121.6(4) . . ?
C40 C39 C43 120.9(4) . . ?
C39 C40 C41 122.8(3) . . ?
C36 C41 C44 121.4(3) . . ?
C40 C41 C36 119.0(3) . . ?
C40 C41 C44 119.5(3) . . ?
C50 C45 C46 120.0 . . ?
C45 C46 C47 120.0 . . ?
C48 C47 C46 120.0 . . ?
C47 C48 C49 120.0 . . ?
C50 C49 C48 120.0 . . ?
C45 C50 C49 120.0 . . ?
####################################################################### 
# 
# This file contains crystal structure data downloaded from the 
# Cambridge Structural Database (CSD) hosted by the Cambridge 
# Crystallographic Data Centre (CCDC).
# 
# Full information about CCDC data access policies and citation 
# guidelines are available at http://www.ccdc.cam.ac.uk/access/V1 
# 
# Audit and citation data items may have been added by the CCDC. 
# Please retain this information to preserve the provenance of 
# this file and to allow appropriate attribution of the data. 
# 
#######################################################################

data_9152
_database_code_depnum_ccdc_archive 'CCDC 1490139'
_audit_update_record             
;
2016-07-04 deposited with the CCDC.
2016-09-22 downloaded from the CCDC.
;

# Crystallographer: Patrick J. Carroll

# Compound 5

_audit_creation_date             2016-06-22
_audit_creation_method           
;
Olex2 1.2
(compiled 2016.02.19 svn.r3266 for OlexSys, GUI svn.r5155)
;
_chemical_formula_moiety         '2(C50 H76 N3 P3 Ti), 2(C5 H12)'
_chemical_formula_sum            'C110 H176 N6 P6 Ti2'
_chemical_formula_weight         1864.18

loop_
_atom_type_symbol
_atom_type_description
_atom_type_scat_dispersion_real
_atom_type_scat_dispersion_imag
_atom_type_scat_source
C C 0.0033 0.0016 'International Tables Vol C Tables 4.2.6.8 and 6.1.1.4'
H H 0.0000 0.0000 'International Tables Vol C Tables 4.2.6.8 and 6.1.1.4'
N N 0.0061 0.0033 'International Tables Vol C Tables 4.2.6.8 and 6.1.1.4'
P P 0.1023 0.0942 'International Tables Vol C Tables 4.2.6.8 and 6.1.1.4'
Ti Ti 0.2776 0.4457 'International Tables Vol C Tables 4.2.6.8 and 6.1.1.4'

_space_group_crystal_system      monoclinic
_space_group_IT_number           15
_space_group_name_H-M_alt        'I 1 2/a 1'
_space_group_name_Hall           '-I 2ya'

loop_
_space_group_symop_operation_xyz
'x, y, z'
'-x+1/2, y, -z'
'x+1/2, y+1/2, z+1/2'
'-x+1, y+1/2, -z+1/2'
'-x, -y, -z'
'x-1/2, -y, z'
'-x+1/2, -y+1/2, -z+1/2'
'x, -y+1/2, z+1/2'

_cell_length_a                   18.5929(8)
_cell_length_b                   12.9042(5)
_cell_length_c                   22.7421(14)
_cell_angle_alpha                90
_cell_angle_beta                 98.499(2)
_cell_angle_gamma                90
_cell_volume                     5396.5(5)
_cell_formula_units_Z            2
_cell_measurement_reflns_used    9815
_cell_measurement_temperature    100
_cell_measurement_theta_max      27.51
_cell_measurement_theta_min      2.22
_exptl_absorpt_coefficient_mu    0.284
_exptl_absorpt_correction_T_max  0.7456
_exptl_absorpt_correction_T_min  0.6334
_exptl_absorpt_correction_type   multi-scan
_exptl_absorpt_process_details   'SADABS v2014/4'
_exptl_crystal_color             red
_exptl_crystal_density_diffrn    1.147
_exptl_crystal_description       prism
_exptl_crystal_F_000             2024
_exptl_crystal_size_max          0.38
_exptl_crystal_size_mid          0.25
_exptl_crystal_size_min          0.2
_diffrn_reflns_av_R_equivalents  0.0434
_diffrn_reflns_av_unetI/netI     0.0218
_diffrn_reflns_Laue_measured_fraction_full 0.989
_diffrn_reflns_Laue_measured_fraction_max 0.981
_diffrn_reflns_limit_h_max       24
_diffrn_reflns_limit_h_min       -24
_diffrn_reflns_limit_k_max       16
_diffrn_reflns_limit_k_min       -16
_diffrn_reflns_limit_l_max       28
_diffrn_reflns_limit_l_min       -29
_diffrn_reflns_number            84659
_diffrn_reflns_point_group_measured_fraction_full 0.989
_diffrn_reflns_point_group_measured_fraction_max 0.981
_diffrn_reflns_theta_full        25.242
_diffrn_reflns_theta_max         27.590
_diffrn_reflns_theta_min         1.811
_diffrn_ambient_temperature      100
_diffrn_measured_fraction_theta_full 0.989
_diffrn_measured_fraction_theta_max 0.981
_diffrn_measurement_device       'CCD area detector'
_diffrn_measurement_device_type  'Bruker APEXII'
_diffrn_measurement_method       '\w and \f scans'
_diffrn_radiation_monochromator  graphite
_diffrn_radiation_type           MoK\a
_diffrn_radiation_wavelength     0.71073
_diffrn_source                   'sealed tube'
_reflns_number_gt                5325
_reflns_number_total             6146
_reflns_threshold_expression     'I > 2\s(I)'
_computing_data_collection       'Bruker APEX2 v2014.11-0'
_computing_data_reduction        'Bruker SAINT v8.34A'
_computing_molecular_graphics    'Mercury v3.6'
_computing_publication_material  'Olex2 (Dolomanov et al., 2009)'
_computing_structure_refinement  'SHELXL-2014/7 (Sheldrick, 2008)'
_computing_structure_solution    'SHELXS-97 (Sheldrick, 2008)'
_refine_diff_density_max         1.262
_refine_diff_density_min         -1.056
_refine_diff_density_rms         0.104
_refine_ls_extinction_method     none
_refine_ls_goodness_of_fit_ref   1.058
_refine_ls_hydrogen_treatment    constr
_refine_ls_matrix_type           full
_refine_ls_number_parameters     316
_refine_ls_number_reflns         6146
_refine_ls_number_restraints     35
_refine_ls_R_factor_all          0.0748
_refine_ls_R_factor_gt           0.0662
_refine_ls_restrained_S_all      1.064
_refine_ls_shift/su_max          0.001
_refine_ls_shift/su_mean         0.000
_refine_ls_structure_factor_coef Fsqd
_refine_ls_weighting_details     
'w=1/[\s^2^(Fo^2^)+(0.1013P)^2^+16.4956P] where P=(Fo^2^+2Fc^2^)/3'
_refine_ls_weighting_scheme      calc
_refine_ls_wR_factor_gt          0.1786
_refine_ls_wR_factor_ref         0.1890
_atom_sites_solution_hydrogens   geom
_atom_sites_solution_primary     direct

loop_
_atom_site_label
_atom_site_type_symbol
_atom_site_fract_x
_atom_site_fract_y
_atom_site_fract_z
_atom_site_U_iso_or_equiv
_atom_site_adp_type
_atom_site_occupancy
_atom_site_site_symmetry_order
_atom_site_calc_flag
_atom_site_refinement_flags_posn
_atom_site_refinement_flags_adp
_atom_site_refinement_flags_occupancy
_atom_site_disorder_assembly
_atom_site_disorder_group
Ti1 Ti 0.2500 0.24079(4) 0.5000 0.01619(16) Uani 1 2 d S T P . .
P1 P 0.10610(3) 0.25694(4) 0.45990(3) 0.01867(16) Uani 1 1 d . . . . .
P2 P 0.26882(8) -0.02285(11) 0.51988(7) 0.0344(3) Uani 0.5 1 d . . . . .
N1 N 0.20758(9) 0.30854(14) 0.56988(8) 0.0173(4) Uani 1 1 d . . . . .
N2 N 0.2500 0.1049(2) 0.5000 0.0280(6) Uani 1 2 d S T P A .
C1 C 0.13539(11) 0.29916(17) 0.58000(10) 0.0191(4) Uani 1 1 d . . . . .
C2 C 0.11349(13) 0.32258(19) 0.63524(10) 0.0246(5) Uani 1 1 d . . . . .
H2 H 0.1472 0.3498 0.6656 0.033 Uiso 1 1 calc R . . . .
C3 C 0.04241(14) 0.3057(2) 0.64508(11) 0.0287(5) Uani 1 1 d . . . . .
H3 H 0.0297 0.3221 0.6820 0.038 Uiso 1 1 calc R . . . .
C4 C -0.01018(13) 0.26518(19) 0.60167(12) 0.0280(5) Uani 1 1 d . . . . .
C5 C 0.00988(13) 0.24734(18) 0.54617(12) 0.0246(5) Uani 1 1 d . . . . .
H5 H -0.0249 0.2226 0.5158 0.033 Uiso 1 1 calc R . . . .
C6 C 0.08050(12) 0.26520(17) 0.53408(10) 0.0197(4) Uani 1 1 d . . . . .
C7 C -0.08644(16) 0.2437(2) 0.61365(15) 0.0395(7) Uani 1 1 d . . . . .
H7a H -0.1192 0.2933 0.5928 0.059 Uiso 1 1 calc GR . . . .
H7b H -0.0880 0.2489 0.6555 0.059 Uiso 1 1 calc GR . . . .
H7c H -0.1006 0.1751 0.6002 0.059 Uiso 1 1 calc GR . . . .
C8 C 0.04496(15) 0.1574(2) 0.42090(13) 0.0372(6) Uani 1 1 d . . . . .
H8 H -0.0045 0.1754 0.4273 0.049 Uiso 1 1 calc R . . . .
C9 C 0.0596(3) 0.0514(3) 0.4451(2) 0.0685(12) Uani 1 1 d . . . . .
H9a H 0.0204 0.0062 0.4293 0.103 Uiso 1 1 calc GR . . . .
H9b H 0.0635 0.0532 0.4877 0.103 Uiso 1 1 calc GR . . . .
H9c H 0.1043 0.0262 0.4341 0.103 Uiso 1 1 calc GR . . . .
C10 C 0.04479(17) 0.1570(3) 0.35310(14) 0.0477(8) Uani 1 1 d . . . . .
H10a H 0.0910 0.1329 0.3446 0.072 Uiso 1 1 calc GR . . . .
H10b H 0.0362 0.2259 0.3378 0.072 Uiso 1 1 calc GR . . . .
H10c H 0.0071 0.1118 0.3346 0.072 Uiso 1 1 calc GR . . . .
C11 C 0.06678(13) 0.3777(2) 0.42312(10) 0.0262(5) Uani 1 1 d . . . . .
H11 H 0.0835 0.3820 0.3843 0.035 Uiso 1 1 calc R . . . .
C12 C 0.09745(16) 0.4715(2) 0.45912(12) 0.0319(6) Uani 1 1 d . . . . .
H12a H 0.0814 0.5338 0.4381 0.048 Uiso 1 1 calc GR . . . .
H12b H 0.1496 0.4687 0.4649 0.048 Uiso 1 1 calc GR . . . .
H12c H 0.0807 0.4711 0.4971 0.048 Uiso 1 1 calc GR . . . .
C13 C -0.01630(15) 0.3842(3) 0.41206(14) 0.0399(7) Uani 1 1 d . . . . .
H13a H -0.0348 0.3769 0.4491 0.060 Uiso 1 1 calc GR . . . .
H13b H -0.0354 0.3298 0.3855 0.060 Uiso 1 1 calc GR . . . .
H13c H -0.0309 0.4501 0.3947 0.060 Uiso 1 1 calc GR . . . .
C14 C 0.25625(11) 0.34618(17) 0.62070(9) 0.0185(4) Uani 1 1 d . . . . .
C15 C 0.28818(12) 0.27609(19) 0.66451(10) 0.0221(4) Uani 1 1 d . . . . .
C16 C 0.33678(13) 0.3135(2) 0.71251(10) 0.0272(5) Uani 1 1 d . . . . .
H16 H 0.3583 0.2671 0.7411 0.036 Uiso 1 1 calc R . . . .
C17 C 0.35385(13) 0.4181(2) 0.71870(10) 0.0291(5) Uani 1 1 d . . . . .
C18 C 0.31879(14) 0.4866(2) 0.67704(11) 0.0274(5) Uani 1 1 d . . . . .
H18 H 0.3284 0.5571 0.6815 0.036 Uiso 1 1 calc R . . . .
C19 C 0.26946(12) 0.45268(18) 0.62848(10) 0.0220(4) Uani 1 1 d . . . . .
C20 C 0.26724(14) 0.16361(19) 0.66156(11) 0.0270(5) Uani 1 1 d . . . . .
H20a H 0.2924 0.1281 0.6956 0.040 Uiso 1 1 calc GR . . . .
H20b H 0.2802 0.1335 0.6260 0.040 Uiso 1 1 calc GR . . . .
H20c H 0.2157 0.1574 0.6612 0.040 Uiso 1 1 calc GR . . . .
C21 C 0.40940(17) 0.4563(3) 0.76950(13) 0.0420(7) Uani 1 1 d . . . . .
H21a H 0.4570 0.4538 0.7580 0.063 Uiso 1 1 calc GR . . . .
H21b H 0.4082 0.4130 0.8037 0.063 Uiso 1 1 calc GR . . . .
H21c H 0.3982 0.5264 0.7791 0.063 Uiso 1 1 calc GR . . . .
C22 C 0.22853(15) 0.53135(19) 0.58755(11) 0.0293(5) Uani 1 1 d . . . . .
H22a H 0.1776 0.5268 0.5902 0.044 Uiso 1 1 calc GR . . . .
H22b H 0.2361 0.5178 0.5474 0.044 Uiso 1 1 calc GR . . . .
H22c H 0.2458 0.5996 0.5989 0.044 Uiso 1 1 calc GR . . . .
C23 C 0.1838(4) -0.0858(4) 0.5370(3) 0.0426(14) Uani 0.5 1 d D . . A 1
H23 H 0.1475 -0.0911 0.5012 0.057 Uiso 0.5 1 calc R . . A 1
C23' C 0.2235(4) -0.0732(4) 0.5568(3) 0.0432(14) Uani 0.5 1 d D . . A 2
H23' H 0.2684 -0.0572 0.5836 0.057 Uiso 0.5 1 calc R . . A 2
C24 C 0.15654(19) -0.0226(3) 0.58245(17) 0.0531(8) Uani 1 1 d D . . . .
H24a H 0.1420 0.0441 0.5661 0.080 Uiso 0.5 1 calc R . . A 1
H24b H 0.1155 -0.0565 0.5952 0.080 Uiso 0.5 1 calc R . . A 1
H24c H 0.1942 -0.0141 0.6158 0.080 Uiso 0.5 1 calc R . . A 1
H24x H 0.1611 0.0515 0.5823 0.080 Uiso 0.5 1 calc R . . A 2
H24y H 0.1120 -0.0425 0.5581 0.080 Uiso 0.5 1 calc R . . A 2
H24z H 0.1560 -0.0463 0.6224 0.080 Uiso 0.5 1 calc R . . A 2
C25 C 0.2076(2) -0.1921(3) 0.5601(2) 0.0670(11) Uani 1 1 d D . . . .
H25a H 0.2251 -0.2311 0.5292 0.100 Uiso 0.5 1 calc R . . A 1
H25b H 0.2458 -0.1852 0.5933 0.100 Uiso 0.5 1 calc R . . A 1
H25c H 0.1671 -0.2276 0.5727 0.100 Uiso 0.5 1 calc R . . A 1
H25x H 0.2455 -0.2303 0.5454 0.100 Uiso 0.5 1 calc R . . A 2
H25y H 0.2058 -0.2114 0.6007 0.100 Uiso 0.5 1 calc R . . A 2
H25z H 0.1618 -0.2075 0.5363 0.100 Uiso 0.5 1 calc R . . A 2
C26 C 0.1418(5) 0.6063(10) 0.7430(5) 0.114(5) Uani 0.5 1 d . U . B -1
H26a H 0.1310 0.5425 0.7616 0.171 Uiso 0.5 1 calc R . . B -1
H26b H 0.1050 0.6567 0.7476 0.171 Uiso 0.5 1 calc R . . B -1
H26c H 0.1428 0.5945 0.7015 0.171 Uiso 0.5 1 calc R . . B -1
C27 C 0.2159(4) 0.6466(7) 0.7723(3) 0.096(3) Uani 0.5 1 d G U . B -1
H27a H 0.2526 0.5946 0.7683 0.128 Uiso 0.5 1 calc R . . B -1
H27b H 0.2147 0.6567 0.8144 0.128 Uiso 0.5 1 calc R . . B -1
C28 C 0.2380(5) 0.7487(8) 0.7455(5) 0.102(4) Uani 0.5 1 d G U . B -1
H28a H 0.2391 0.7385 0.7033 0.136 Uiso 0.5 1 calc R . . B -1
H28b H 0.2012 0.8006 0.7494 0.136 Uiso 0.5 1 calc R . . B -1
C29 C 0.3122(4) 0.7900(7) 0.7744(3) 0.105(4) Uani 0.5 1 d G U . B -1
H29a H 0.3112 0.8004 0.8165 0.139 Uiso 0.5 1 calc R . . B -1
H29b H 0.3490 0.7383 0.7704 0.139 Uiso 0.5 1 calc R . . B -1
C30 C 0.3335(6) 0.8919(8) 0.7471(6) 0.125(6) Uani 0.5 1 d G U . B -1
H30a H 0.3802 0.9138 0.7670 0.187 Uiso 0.5 1 calc R . . B -1
H30b H 0.3358 0.8819 0.7056 0.187 Uiso 0.5 1 calc R . . B -1
H30c H 0.2979 0.9440 0.7518 0.187 Uiso 0.5 1 calc R . . B -1

loop_
_atom_site_aniso_label
_atom_site_aniso_U_11
_atom_site_aniso_U_22
_atom_site_aniso_U_33
_atom_site_aniso_U_23
_atom_site_aniso_U_13
_atom_site_aniso_U_12
Ti1 0.0144(3) 0.0194(3) 0.0149(3) 0.000 0.00259(19) 0.000
P1 0.0159(3) 0.0212(3) 0.0187(3) -0.00208(19) 0.0020(2) -0.00020(19)
P2 0.0332(7) 0.0279(7) 0.0413(8) 0.0019(5) 0.0035(5) 0.0013(5)
N1 0.0176(8) 0.0222(9) 0.0123(8) 0.0003(6) 0.0024(6) -0.0009(7)
N2 0.0206(13) 0.0228(14) 0.0399(17) 0.000 0.0018(12) 0.000
C1 0.0197(10) 0.0199(10) 0.0185(10) 0.0032(8) 0.0054(8) 0.0021(8)
C2 0.0263(11) 0.0328(12) 0.0158(11) 0.0026(8) 0.0067(8) 0.0024(9)
C3 0.0308(12) 0.0361(13) 0.0220(12) 0.0062(9) 0.0134(9) 0.0063(10)
C4 0.0224(11) 0.0297(12) 0.0345(14) 0.0080(10) 0.0126(10) 0.0026(9)
C5 0.0188(11) 0.0251(11) 0.0301(13) 0.0016(9) 0.0047(9) 0.0001(8)
C6 0.0184(10) 0.0208(10) 0.0205(11) 0.0024(8) 0.0045(8) 0.0008(8)
C7 0.0274(13) 0.0472(17) 0.0483(18) 0.0036(12) 0.0205(12) -0.0022(11)
C8 0.0310(13) 0.0393(15) 0.0418(16) -0.0160(12) 0.0072(11) -0.0129(11)
C9 0.099(3) 0.0301(17) 0.076(3) -0.0100(17) 0.010(2) -0.0196(18)
C10 0.0366(15) 0.069(2) 0.0373(17) -0.0288(15) 0.0066(12) -0.0211(14)
C11 0.0281(12) 0.0333(13) 0.0168(11) 0.0028(9) 0.0020(8) 0.0075(9)
C12 0.0454(15) 0.0251(12) 0.0268(13) 0.0041(9) 0.0106(11) 0.0077(10)
C13 0.0280(13) 0.0549(18) 0.0360(15) 0.0061(13) 0.0018(11) 0.0141(12)
C14 0.0181(9) 0.0267(11) 0.0110(10) 0.0007(7) 0.0035(7) -0.0006(8)
C15 0.0236(11) 0.0280(11) 0.0148(10) 0.0040(8) 0.0031(8) -0.0004(9)
C16 0.0273(11) 0.0389(14) 0.0142(11) 0.0046(9) -0.0006(8) -0.0013(10)
C17 0.0282(12) 0.0435(14) 0.0151(11) -0.0046(9) 0.0020(9) -0.0066(10)
C18 0.0337(12) 0.0287(12) 0.0204(12) -0.0058(9) 0.0061(9) -0.0071(10)
C19 0.0256(11) 0.0261(11) 0.0154(10) -0.0008(8) 0.0060(8) 0.0004(9)
C20 0.0312(12) 0.0277(12) 0.0215(12) 0.0081(9) 0.0022(9) -0.0008(9)
C21 0.0411(15) 0.0572(19) 0.0247(14) -0.0088(12) -0.0051(11) -0.0124(13)
C22 0.0385(13) 0.0246(12) 0.0248(12) 0.0011(9) 0.0039(10) 0.0026(10)
C23 0.035(3) 0.035(3) 0.057(4) 0.004(3) 0.005(3) -0.003(3)
C23' 0.045(4) 0.034(3) 0.049(4) 0.006(3) 0.002(3) -0.002(3)
C24 0.0507(19) 0.0473(19) 0.062(2) 0.0052(16) 0.0093(16) -0.0100(15)
C25 0.076(3) 0.0369(19) 0.085(3) 0.0097(18) 0.003(2) -0.0010(17)
C26 0.136(10) 0.157(12) 0.037(5) -0.031(6) -0.026(7) 0.071(7)
C27 0.091(6) 0.164(9) 0.035(5) 0.000(5) 0.014(4) 0.064(6)
C28 0.153(11) 0.112(6) 0.035(5) 0.001(4) -0.008(6) 0.104(6)
C29 0.168(12) 0.100(8) 0.051(6) 0.010(5) 0.032(6) 0.062(7)
C30 0.195(15) 0.103(9) 0.095(13) 0.053(9) 0.086(11) 0.102(7)

loop_
_geom_bond_atom_site_label_1
_geom_bond_atom_site_label_2
_geom_bond_distance
_geom_bond_site_symmetry_2
_geom_bond_publ_flag
Ti1 P1 2.7040(6) 2_556 ?
Ti1 P1 2.7041(6) . ?
Ti1 N1 2.0695(18) . ?
Ti1 N1 2.0695(18) 2_556 ?
Ti1 N2 1.753(3) . ?
P1 C6 1.822(2) . ?
P1 C8 1.852(3) . ?
P1 C11 1.866(2) . ?
P2 N2 1.732(3) . ?
P2 C23 1.868(7) . ?
P2 C23' 1.887(7) 2_556 ?
N1 C1 1.400(3) . ?
N1 C14 1.443(3) . ?
N2 P2 1.732(3) 2_556 ?
C1 C2 1.410(3) . ?
C1 C6 1.417(3) . ?
C2 C3 1.390(3) . ?
C3 C4 1.385(4) . ?
C4 C5 1.387(4) . ?
C4 C7 1.509(3) . ?
C5 C6 1.400(3) . ?
C8 C9 1.485(5) . ?
C8 C10 1.541(4) . ?
C11 C12 1.524(4) . ?
C11 C13 1.530(3) . ?
C14 C15 1.410(3) . ?
C14 C19 1.403(3) . ?
C15 C16 1.396(3) . ?
C15 C20 1.502(3) . ?
C16 C17 1.388(4) . ?
C17 C18 1.386(4) . ?
C17 C21 1.514(3) . ?
C18 C19 1.397(3) . ?
C19 C22 1.506(3) . ?
C23 C24 1.466(6) . ?
C23 C25 1.512(6) . ?
C23' P2 1.887(7) 2_556 ?
C23' C24 1.591(6) . ?
C23' C25 1.566(6) . ?
C26 C27 1.5310 . ?
C27 C28 1.5331 . ?
C28 C29 1.5331 . ?
C29 C30 1.5310 . ?

loop_
_geom_angle_atom_site_label_1
_geom_angle_atom_site_label_2
_geom_angle_atom_site_label_3
_geom_angle
_geom_angle_site_symmetry_1
_geom_angle_site_symmetry_3
_geom_angle_publ_flag
P1 Ti1 P1 171.16(3) 2_556 . ?
N1 Ti1 P1 75.88(5) 2_556 2_556 ?
N1 Ti1 P1 100.30(5) 2_556 . ?
N1 Ti1 P1 75.88(5) . . ?
N1 Ti1 P1 100.30(5) . 2_556 ?
N1 Ti1 N1 130.02(10) 2_556 . ?
N2 Ti1 P1 94.419(17) . . ?
N2 Ti1 P1 94.420(17) . 2_556 ?
N2 Ti1 N1 114.99(5) . . ?
N2 Ti1 N1 114.99(5) . 2_556 ?
C6 P1 Ti1 94.19(7) . . ?
C6 P1 C8 104.96(12) . . ?
C6 P1 C11 103.15(10) . . ?
C8 P1 Ti1 127.94(10) . . ?
C8 P1 C11 101.08(13) . . ?
C11 P1 Ti1 121.21(8) . . ?
N2 P2 C23 108.90(19) . . ?
N2 P2 C23' 97.3(2) . 2_556 ?
C1 N1 Ti1 124.96(14) . . ?
C1 N1 C14 113.61(17) . . ?
C14 N1 Ti1 119.49(13) . . ?
P2 N2 Ti1 162.21(6) . . ?
P2 N2 Ti1 162.21(6) 2_556 . ?
P2 N2 P2 35.59(12) 2_556 . ?
N1 C1 C2 122.6(2) . . ?
N1 C1 C6 120.60(19) . . ?
C2 C1 C6 116.8(2) . . ?
C3 C2 C1 121.1(2) . . ?
C4 C3 C2 122.2(2) . . ?
C3 C4 C5 117.0(2) . . ?
C3 C4 C7 121.6(3) . . ?
C5 C4 C7 121.3(3) . . ?
C4 C5 C6 122.5(2) . . ?
C1 C6 P1 116.23(16) . . ?
C5 C6 P1 123.58(18) . . ?
C5 C6 C1 120.0(2) . . ?
C9 C8 P1 113.3(2) . . ?
C9 C8 C10 109.9(3) . . ?
C10 C8 P1 113.1(2) . . ?
C12 C11 P1 109.36(16) . . ?
C12 C11 C13 109.5(2) . . ?
C13 C11 P1 116.02(19) . . ?
C15 C14 N1 119.9(2) . . ?
C19 C14 N1 120.54(19) . . ?
C19 C14 C15 119.5(2) . . ?
C14 C15 C20 120.6(2) . . ?
C16 C15 C14 119.1(2) . . ?
C16 C15 C20 120.2(2) . . ?
C17 C16 C15 121.8(2) . . ?
C16 C17 C21 120.9(2) . . ?
C18 C17 C16 118.2(2) . . ?
C18 C17 C21 120.8(3) . . ?
C17 C18 C19 121.9(2) . . ?
C14 C19 C22 121.3(2) . . ?
C18 C19 C14 119.2(2) . . ?
C18 C19 C22 119.4(2) . . ?
C24 C23 P2 107.2(4) . . ?
C24 C23 C25 111.9(5) . . ?
C25 C23 P2 104.7(4) . . ?
C24 C23' P2 111.6(4) . 2_556 ?
C25 C23' P2 115.0(4) . 2_556 ?
C25 C23' C24 102.8(4) . . ?
C26 C27 C28 113.3 . . ?
C29 C28 C27 113.8 . . ?
C30 C29 C28 113.3 . . ?
####################################################################### 
# 
# This file contains crystal structure data downloaded from the 
# Cambridge Structural Database (CSD) hosted by the Cambridge 
# Crystallographic Data Centre (CCDC).
# 
# Full information about CCDC data access policies and citation 
# guidelines are available at http://www.ccdc.cam.ac.uk/access/V1 
# 
# Audit and citation data items may have been added by the CCDC. 
# Please retain this information to preserve the provenance of 
# this file and to allow appropriate attribution of the data. 
# 
#######################################################################

data_9172
_database_code_depnum_ccdc_archive 'CCDC 1490140'
_audit_update_record             
;
2016-07-04 deposited with the CCDC.
2016-09-22 downloaded from the CCDC.
;

# Crystallographer: Patrick J. Carroll

# Compound 4

_audit_creation_date             2016-06-23
_audit_creation_method           
;
Olex2 1.2
(compiled 2016.02.19 svn.r3266 for OlexSys, GUI svn.r5155)
;
_chemical_formula_moiety         'C47 H71 N3 P2 Si Ti'
_chemical_formula_sum            'C47 H71 N3 P2 Si Ti'
_chemical_formula_weight         815.99

loop_
_atom_type_symbol
_atom_type_description
_atom_type_scat_dispersion_real
_atom_type_scat_dispersion_imag
_atom_type_scat_source
C C 0.0033 0.0016 'International Tables Vol C Tables 4.2.6.8 and 6.1.1.4'
H H 0.0000 0.0000 'International Tables Vol C Tables 4.2.6.8 and 6.1.1.4'
N N 0.0061 0.0033 'International Tables Vol C Tables 4.2.6.8 and 6.1.1.4'
P P 0.1023 0.0942 'International Tables Vol C Tables 4.2.6.8 and 6.1.1.4'
Si Si 0.0817 0.0704 'International Tables Vol C Tables 4.2.6.8 and 6.1.1.4'
Ti Ti 0.2776 0.4457 'International Tables Vol C Tables 4.2.6.8 and 6.1.1.4'

_space_group_crystal_system      monoclinic
_space_group_IT_number           14
_space_group_name_H-M_alt        'P 1 21/c 1'
_space_group_name_Hall           '-P 2ybc'

loop_
_space_group_symop_operation_xyz
'x, y, z'
'-x, y+1/2, -z+1/2'
'-x, -y, -z'
'x, -y-1/2, z-1/2'

_cell_length_a                   30.336(2)
_cell_length_b                   12.1037(10)
_cell_length_c                   29.271(2)
_cell_angle_alpha                90
_cell_angle_beta                 118.588(4)
_cell_angle_gamma                90
_cell_volume                     9437.3(12)
_cell_formula_units_Z            8
_cell_measurement_reflns_used    9926
_cell_measurement_temperature    100
_cell_measurement_theta_max      27.48
_cell_measurement_theta_min      2.88
_exptl_absorpt_coefficient_mu    0.308
_exptl_absorpt_correction_T_max  0.7456
_exptl_absorpt_correction_T_min  0.6987
_exptl_absorpt_correction_type   multi-scan
_exptl_absorpt_process_details   'SADABS v2014/4'
_exptl_crystal_color             orange
_exptl_crystal_density_diffrn    1.149
_exptl_crystal_description       plate
_exptl_crystal_F_000             3520
_exptl_crystal_size_max          0.24
_exptl_crystal_size_mid          0.12
_exptl_crystal_size_min          0.03
_diffrn_reflns_av_R_equivalents  0.0531
_diffrn_reflns_av_unetI/netI     0.0277
_diffrn_reflns_Laue_measured_fraction_full 0.998
_diffrn_reflns_Laue_measured_fraction_max 0.993
_diffrn_reflns_limit_h_max       39
_diffrn_reflns_limit_h_min       -39
_diffrn_reflns_limit_k_max       15
_diffrn_reflns_limit_k_min       -15
_diffrn_reflns_limit_l_max       35
_diffrn_reflns_limit_l_min       -38
_diffrn_reflns_number            183594
_diffrn_reflns_point_group_measured_fraction_full 0.998
_diffrn_reflns_point_group_measured_fraction_max 0.993
_diffrn_reflns_theta_full        25.242
_diffrn_reflns_theta_max         27.547
_diffrn_reflns_theta_min         1.591
_diffrn_ambient_temperature      100
_diffrn_measured_fraction_theta_full 0.998
_diffrn_measured_fraction_theta_max 0.993
_diffrn_measurement_device       'CCD area detector'
_diffrn_measurement_device_type  'Bruker APEXII'
_diffrn_measurement_method       '\w and \f scans'
_diffrn_radiation_monochromator  graphite
_diffrn_radiation_type           MoK\a
_diffrn_radiation_wavelength     0.71073
_diffrn_source                   'sealed tube'
_reflns_number_gt                17991
_reflns_number_total             21655
_reflns_threshold_expression     'I > 2\s(I)'
_computing_data_collection       'Bruker APEX2 v2014.11-0'
_computing_data_reduction        'Bruker SAINT v8.34A'
_computing_molecular_graphics    'Mercury v3.6'
_computing_publication_material  'Olex2 (Dolomanov et al., 2009)'
_computing_structure_refinement  'SHELXL-2014/7 (Sheldrick, 2008)'
_computing_structure_solution    'ShelXS-1997 (Sheldrick, 2008)'
_refine_diff_density_max         1.079
_refine_diff_density_min         -0.640
_refine_diff_density_rms         0.065
_refine_ls_extinction_method     none
_refine_ls_goodness_of_fit_ref   1.127
_refine_ls_hydrogen_treatment    constr
_refine_ls_matrix_type           full
_refine_ls_number_parameters     1011
_refine_ls_number_reflns         21655
_refine_ls_number_restraints     0
_refine_ls_R_factor_all          0.0637
_refine_ls_R_factor_gt           0.0506
_refine_ls_restrained_S_all      1.127
_refine_ls_shift/su_max          0.002
_refine_ls_shift/su_mean         0.000
_refine_ls_structure_factor_coef Fsqd
_refine_ls_weighting_details     
'w=1/[\s^2^(Fo^2^)+(0.0342P)^2^+16.0780P] where P=(Fo^2^+2Fc^2^)/3'
_refine_ls_weighting_scheme      calc
_refine_ls_wR_factor_gt          0.1214
_refine_ls_wR_factor_ref         0.1276
_atom_sites_solution_hydrogens   geom
_atom_sites_solution_primary     direct

loop_
_atom_site_label
_atom_site_type_symbol
_atom_site_fract_x
_atom_site_fract_y
_atom_site_fract_z
_atom_site_U_iso_or_equiv
_atom_site_adp_type
_atom_site_occupancy
_atom_site_site_symmetry_order
_atom_site_calc_flag
_atom_site_refinement_flags_posn
_atom_site_refinement_flags_adp
_atom_site_refinement_flags_occupancy
_atom_site_disorder_assembly
_atom_site_disorder_group
Ti1 Ti 0.37164(2) 0.20524(3) 0.25465(2) 0.01609(9) Uani 1 1 d . . . . .
P1 P 0.29694(2) 0.20549(5) 0.15478(2) 0.01771(12) Uani 1 1 d . . . . .
P2 P 0.45131(2) 0.24848(5) 0.34782(2) 0.01914(12) Uani 1 1 d . . . . .
Si1 Si 0.36825(3) -0.05734(6) 0.29901(3) 0.02547(15) Uani 1 1 d . . . . .
N1 N 0.31951(7) 0.32228(16) 0.25186(7) 0.0193(4) Uani 1 1 d . . . . .
N2 N 0.43181(7) 0.21170(16) 0.23962(7) 0.0169(4) Uani 1 1 d . . . . .
N3 N 0.36425(7) 0.07510(17) 0.27446(8) 0.0219(4) Uani 1 1 d . . . . .
C1 C 0.27078(9) 0.3432(2) 0.21203(9) 0.0212(5) Uani 1 1 d . . . . .
C2 C 0.23640(9) 0.4105(2) 0.21876(10) 0.0262(5) Uani 1 1 d . . . . .
H2 H 0.2458 0.4411 0.2521 0.035 Uiso 1 1 calc R . . . .
C3 C 0.18927(10) 0.4330(2) 0.17799(11) 0.0281(5) Uani 1 1 d . . . . .
H3 H 0.1673 0.4792 0.1841 0.037 Uiso 1 1 calc R . . . .
C4 C 0.17285(9) 0.3904(2) 0.12825(10) 0.0275(5) Uani 1 1 d . . . . .
C5 C 0.20575(9) 0.3203(2) 0.12179(10) 0.0244(5) Uani 1 1 d . . . . .
H5 H 0.1952 0.2876 0.0887 0.032 Uiso 1 1 calc R . . . .
C6 C 0.25373(9) 0.2961(2) 0.16221(9) 0.0203(5) Uani 1 1 d . . . . .
C7 C 0.12202(10) 0.4192(3) 0.08354(11) 0.0380(7) Uani 1 1 d . . . . .
H7a H 0.0961 0.4054 0.0937 0.057 Uiso 1 1 calc GR . . . .
H7b H 0.1155 0.3735 0.0533 0.057 Uiso 1 1 calc GR . . . .
H7c H 0.1215 0.4974 0.0746 0.057 Uiso 1 1 calc GR . . . .
C8 C 0.30331(9) 0.2646(2) 0.09960(9) 0.0225(5) Uani 1 1 d . . . . .
H8 H 0.3357 0.2355 0.1031 0.030 Uiso 1 1 calc R . . . .
C9 C 0.30939(10) 0.3901(2) 0.10557(11) 0.0288(5) Uani 1 1 d . . . . .
H9a H 0.3220 0.4183 0.0826 0.043 Uiso 1 1 calc GR . . . .
H9b H 0.3333 0.4083 0.1417 0.043 Uiso 1 1 calc GR . . . .
H9c H 0.2768 0.4240 0.0962 0.043 Uiso 1 1 calc GR . . . .
C10 C 0.26259(10) 0.2336(3) 0.04450(10) 0.0332(6) Uani 1 1 d . . . . .
H10a H 0.2305 0.2659 0.0379 0.050 Uiso 1 1 calc GR . . . .
H10b H 0.2594 0.1531 0.0414 0.050 Uiso 1 1 calc GR . . . .
H10c H 0.2719 0.2622 0.0190 0.050 Uiso 1 1 calc GR . . . .
C11 C 0.25867(9) 0.0796(2) 0.12866(10) 0.0230(5) Uani 1 1 d . . . . .
H11 H 0.2295 0.0995 0.0943 0.031 Uiso 1 1 calc R . . . .
C12 C 0.23751(10) 0.0426(2) 0.16381(11) 0.0302(6) Uani 1 1 d . . . . .
H12a H 0.2207 -0.0289 0.1518 0.045 Uiso 1 1 calc GR . . . .
H12b H 0.2133 0.0974 0.1627 0.045 Uiso 1 1 calc GR . . . .
H12c H 0.2649 0.0354 0.1996 0.045 Uiso 1 1 calc GR . . . .
C13 C 0.28707(10) -0.0140(2) 0.11888(11) 0.0314(6) Uani 1 1 d . . . . .
H13a H 0.3138 -0.0411 0.1522 0.047 Uiso 1 1 calc GR . . . .
H13b H 0.3018 0.0136 0.0977 0.047 Uiso 1 1 calc GR . . . .
H13c H 0.2638 -0.0745 0.1005 0.047 Uiso 1 1 calc GR . . . .
C14 C 0.33247(8) 0.3888(2) 0.29720(9) 0.0196(5) Uani 1 1 d . . . . .
C15 C 0.32573(9) 0.3469(2) 0.33834(10) 0.0240(5) Uani 1 1 d . . . . .
C16 C 0.33941(10) 0.4130(2) 0.38212(10) 0.0269(5) Uani 1 1 d . . . . .
H16 H 0.3364 0.3837 0.4106 0.036 Uiso 1 1 calc R . . . .
C17 C 0.35728(9) 0.5198(2) 0.38555(9) 0.0259(5) Uani 1 1 d . . . . .
C18 C 0.36031(9) 0.5620(2) 0.34277(9) 0.0240(5) Uani 1 1 d . . . . .
H18 H 0.3712 0.6360 0.3438 0.032 Uiso 1 1 calc R . . . .
C19 C 0.34782(9) 0.4986(2) 0.29868(9) 0.0218(5) Uani 1 1 d . . . . .
C20 C 0.30150(11) 0.2360(2) 0.33325(11) 0.0325(6) Uani 1 1 d . . . . .
H20a H 0.3010 0.2183 0.3657 0.049 Uiso 1 1 calc GR . . . .
H20b H 0.3207 0.1795 0.3263 0.049 Uiso 1 1 calc GR . . . .
H20c H 0.2670 0.2380 0.3045 0.049 Uiso 1 1 calc GR . . . .
C21 C 0.37318(11) 0.5888(3) 0.43387(10) 0.0359(7) Uani 1 1 d . . . . .
H21a H 0.3514 0.5723 0.4492 0.054 Uiso 1 1 calc GR . . . .
H21b H 0.3704 0.6673 0.4247 0.054 Uiso 1 1 calc GR . . . .
H21c H 0.4081 0.5716 0.4591 0.054 Uiso 1 1 calc GR . . . .
C22 C 0.34845(11) 0.5489(2) 0.25197(10) 0.0281(5) Uani 1 1 d . . . . .
H22a H 0.3144 0.5716 0.2266 0.042 Uiso 1 1 calc GR . . . .
H22b H 0.3608 0.4944 0.2361 0.042 Uiso 1 1 calc GR . . . .
H22c H 0.3706 0.6136 0.2628 0.042 Uiso 1 1 calc GR . . . .
C23 C 0.48275(8) 0.20637(18) 0.27590(9) 0.0175(4) Uani 1 1 d . . . . .
C24 C 0.52053(9) 0.1902(2) 0.26125(9) 0.0203(5) Uani 1 1 d . . . . .
H24 H 0.5111 0.1792 0.2256 0.027 Uiso 1 1 calc R . . . .
C25 C 0.57087(9) 0.1900(2) 0.29769(10) 0.0225(5) Uani 1 1 d . . . . .
H25 H 0.5950 0.1796 0.2862 0.030 Uiso 1 1 calc R . . . .
C26 C 0.58748(9) 0.2045(2) 0.35052(10) 0.0221(5) Uani 1 1 d . . . . .
C27 C 0.55106(9) 0.2188(2) 0.36564(9) 0.0219(5) Uani 1 1 d . . . . .
H27 H 0.5613 0.2284 0.4016 0.029 Uiso 1 1 calc R . . . .
C28 C 0.49956(8) 0.2195(2) 0.33002(9) 0.0190(4) Uani 1 1 d . . . . .
C29 C 0.64271(9) 0.2046(2) 0.38920(11) 0.0311(6) Uani 1 1 d . . . . .
H29a H 0.6507 0.2697 0.4117 0.047 Uiso 1 1 calc GR . . . .
H29b H 0.6623 0.2067 0.3706 0.047 Uiso 1 1 calc GR . . . .
H29c H 0.6511 0.1375 0.4105 0.047 Uiso 1 1 calc GR . . . .
C30 C 0.46506(9) 0.3899(2) 0.37526(10) 0.0259(5) Uani 1 1 d . . . . .
H30 H 0.4350 0.4146 0.3780 0.034 Uiso 1 1 calc R . . . .
C31 C 0.46903(10) 0.4655(2) 0.33574(11) 0.0302(6) Uani 1 1 d . . . . .
H31a H 0.4671 0.5427 0.3447 0.045 Uiso 1 1 calc GR . . . .
H31b H 0.4414 0.4497 0.3009 0.045 Uiso 1 1 calc GR . . . .
H31c H 0.5011 0.4527 0.3362 0.045 Uiso 1 1 calc GR . . . .
C32 C 0.51064(11) 0.4058(3) 0.42926(11) 0.0390(7) Uani 1 1 d . . . . .
H32a H 0.5414 0.3878 0.4277 0.058 Uiso 1 1 calc GR . . . .
H32b H 0.5076 0.3569 0.4543 0.058 Uiso 1 1 calc GR . . . .
H32c H 0.5120 0.4828 0.4402 0.058 Uiso 1 1 calc GR . . . .
C33 C 0.45945(11) 0.1496(3) 0.40011(11) 0.0345(6) Uani 1 1 d . . . . .
H33 H 0.4402 0.0826 0.3809 0.046 Uiso 1 1 calc R . . . .
C34 C 0.51081(13) 0.1059(3) 0.43771(13) 0.0463(8) Uani 1 1 d . . . . .
H34a H 0.5321 0.1670 0.4586 0.069 Uiso 1 1 calc GR . . . .
H34b H 0.5259 0.0711 0.4183 0.069 Uiso 1 1 calc GR . . . .
H34c H 0.5077 0.0512 0.4607 0.069 Uiso 1 1 calc GR . . . .
C35 C 0.43184(11) 0.1902(3) 0.42916(11) 0.0356(6) Uani 1 1 d . . . . .
H35a H 0.4322 0.1321 0.4526 0.053 Uiso 1 1 calc GR . . . .
H35b H 0.3971 0.2084 0.4040 0.053 Uiso 1 1 calc GR . . . .
H35c H 0.4487 0.2562 0.4494 0.053 Uiso 1 1 calc GR . . . .
C36 C 0.42336(8) 0.20406(19) 0.18673(9) 0.0175(4) Uani 1 1 d . . . . .
C37 C 0.41448(8) 0.1003(2) 0.16244(9) 0.0201(5) Uani 1 1 d . . . . .
C38 C 0.40675(9) 0.0941(2) 0.11145(9) 0.0243(5) Uani 1 1 d . . . . .
H38 H 0.3993 0.0245 0.0944 0.032 Uiso 1 1 calc R . . . .
C39 C 0.40964(10) 0.1870(2) 0.08503(9) 0.0268(5) Uani 1 1 d . . . . .
C40 C 0.42129(9) 0.2876(2) 0.11105(10) 0.0247(5) Uani 1 1 d . . . . .
H40 H 0.4249 0.3512 0.0940 0.033 Uiso 1 1 calc R . . . .
C41 C 0.42793(9) 0.2980(2) 0.16156(9) 0.0201(5) Uani 1 1 d . . . . .
C42 C 0.41762(10) -0.0034(2) 0.19193(10) 0.0244(5) Uani 1 1 d . . . . .
H42a H 0.4524 -0.0150 0.2190 0.037 Uiso 1 1 calc GR . . . .
H42b H 0.4066 -0.0664 0.1680 0.037 Uiso 1 1 calc GR . . . .
H42c H 0.3960 0.0036 0.2081 0.037 Uiso 1 1 calc GR . . . .
C43 C 0.40045(14) 0.1781(3) 0.02958(11) 0.0431(8) Uani 1 1 d . . . . .
H43a H 0.3643 0.1724 0.0059 0.065 Uiso 1 1 calc GR . . . .
H43b H 0.4174 0.1121 0.0261 0.065 Uiso 1 1 calc GR . . . .
H43c H 0.4137 0.2439 0.0209 0.065 Uiso 1 1 calc GR . . . .
C44 C 0.44208(10) 0.4080(2) 0.18874(10) 0.0248(5) Uani 1 1 d . . . . .
H44a H 0.4180 0.4278 0.2008 0.037 Uiso 1 1 calc GR . . . .
H44b H 0.4416 0.4645 0.1645 0.037 Uiso 1 1 calc GR . . . .
H44c H 0.4759 0.4034 0.2186 0.037 Uiso 1 1 calc GR . . . .
C45 C 0.31943(15) -0.1526(3) 0.25192(14) 0.0532(10) Uani 1 1 d . . . . .
H45a H 0.2861 -0.1249 0.2436 0.080 Uiso 1 1 calc GR . . . .
H45b H 0.3242 -0.2264 0.2673 0.080 Uiso 1 1 calc GR . . . .
H45c H 0.3223 -0.1565 0.2200 0.080 Uiso 1 1 calc GR . . . .
C46 C 0.35782(12) -0.0578(3) 0.35737(13) 0.0393(7) Uani 1 1 d . . . . .
H46a H 0.3833 -0.0115 0.3848 0.059 Uiso 1 1 calc GR . . . .
H46b H 0.3604 -0.1336 0.3702 0.059 Uiso 1 1 calc GR . . . .
H46c H 0.3243 -0.0285 0.3475 0.059 Uiso 1 1 calc GR . . . .
C47 C 0.43095(12) -0.1202(3) 0.31796(13) 0.0429(8) Uani 1 1 d . . . . .
H47a H 0.4335 -0.1371 0.2866 0.064 Uiso 1 1 calc GR . . . .
H47b H 0.4347 -0.1883 0.3376 0.064 Uiso 1 1 calc GR . . . .
H47c H 0.4575 -0.0680 0.3397 0.064 Uiso 1 1 calc GR . . . .
Ti1' Ti 0.12635(2) 0.68353(3) 0.39519(2) 0.01577(9) Uani 1 1 d . . . . .
P1' P 0.09089(2) 0.64908(5) 0.46316(2) 0.01855(12) Uani 1 1 d . . . . .
P2' P 0.15267(2) 0.77521(5) 0.32727(2) 0.01761(12) Uani 1 1 d . . . . .
Si1' Si 0.16020(3) 0.42166(6) 0.37791(3) 0.02369(14) Uani 1 1 d . . . . .
N1' N 0.17272(8) 0.77554(17) 0.46216(7) 0.0209(4) Uani 1 1 d . . . . .
N2' N 0.05813(7) 0.71415(16) 0.32842(7) 0.0160(4) Uani 1 1 d . . . . .
N3' N 0.14764(7) 0.55232(17) 0.39341(8) 0.0215(4) Uani 1 1 d . . . . .
C1' C 0.17666(9) 0.7721(2) 0.51168(9) 0.0198(5) Uani 1 1 d . . . . .
C2' C 0.21554(9) 0.8245(2) 0.55563(9) 0.0239(5) Uani 1 1 d . . . . .
H2' H 0.2409 0.8634 0.5519 0.032 Uiso 1 1 calc R . . . .
C3' C 0.21773(9) 0.8206(2) 0.60401(9) 0.0239(5) Uani 1 1 d . . . . .
H3' H 0.2441 0.8583 0.6324 0.032 Uiso 1 1 calc R . . . .
C4' C 0.18234(9) 0.7628(2) 0.61219(9) 0.0226(5) Uani 1 1 d . . . . .
C5' C 0.14437(9) 0.7098(2) 0.56946(9) 0.0218(5) Uani 1 1 d . . . . .
H5' H 0.1199 0.6691 0.5739 0.029 Uiso 1 1 calc R . . . .
C6' C 0.14066(9) 0.7141(2) 0.51982(9) 0.0197(5) Uani 1 1 d . . . . .
C7' C 0.18483(10) 0.7592(2) 0.66499(9) 0.0279(5) Uani 1 1 d . . . . .
H7a' H 0.1629 0.8165 0.6669 0.042 Uiso 1 1 calc GR . . . .
H7b' H 0.2195 0.7722 0.6921 0.042 Uiso 1 1 calc GR . . . .
H7c' H 0.1737 0.6865 0.6702 0.042 Uiso 1 1 calc GR . . . .
C8' C 0.03273(9) 0.7203(2) 0.45312(9) 0.0238(5) Uani 1 1 d . . . . .
H8' H 0.0065 0.7033 0.4167 0.032 Uiso 1 1 calc R . . . .
C9' C 0.04129(11) 0.8448(2) 0.45570(11) 0.0321(6) Uani 1 1 d . . . . .
H9a' H 0.0090 0.8831 0.4421 0.048 Uiso 1 1 calc GR . . . .
H9b' H 0.0575 0.8644 0.4348 0.048 Uiso 1 1 calc GR . . . .
H9c' H 0.0629 0.8669 0.4919 0.048 Uiso 1 1 calc GR . . . .
C10' C 0.01110(11) 0.6858(3) 0.48864(10) 0.0337(6) Uani 1 1 d . . . . .
H10a' H 0.0361 0.6991 0.5250 0.051 Uiso 1 1 calc GR . . . .
H10b' H 0.0025 0.6071 0.4836 0.051 Uiso 1 1 calc GR . . . .
H10c' H -0.0191 0.7292 0.4801 0.051 Uiso 1 1 calc GR . . . .
C11' C 0.08828(9) 0.5100(2) 0.48788(9) 0.0237(5) Uani 1 1 d . . . . .
H11' H 0.0794 0.5193 0.5164 0.032 Uiso 1 1 calc R . . . .
C12' C 0.14032(10) 0.4564(2) 0.51141(10) 0.0318(6) Uani 1 1 d . . . . .
H12a' H 0.1381 0.3798 0.5210 0.048 Uiso 1 1 calc GR . . . .
H12b' H 0.1637 0.4976 0.5425 0.048 Uiso 1 1 calc GR . . . .
H12c' H 0.1524 0.4576 0.4858 0.048 Uiso 1 1 calc GR . . . .
C13' C 0.04825(10) 0.4372(2) 0.44622(10) 0.0282(5) Uani 1 1 d . . . . .
H13a' H 0.0559 0.4273 0.4175 0.042 Uiso 1 1 calc GR . . . .
H13b' H 0.0153 0.4725 0.4332 0.042 Uiso 1 1 calc GR . . . .
H13c' H 0.0478 0.3651 0.4612 0.042 Uiso 1 1 calc GR . . . .
C14' C 0.21016(11) 0.8452(2) 0.46105(9) 0.0326(6) Uani 1 1 d . . . . .
C15' C 0.25525(12) 0.8007(3) 0.46867(11) 0.0419(8) Uani 1 1 d . . . . .
C16' C 0.29185(14) 0.8746(4) 0.46932(13) 0.0579(11) Uani 1 1 d . . . . .
H16' H 0.3232 0.8471 0.4743 0.077 Uiso 1 1 calc R . . . .
C17' C 0.28158(17) 0.9890(3) 0.46255(12) 0.0574(12) Uani 1 1 d . . . . .
C18' C 0.23772(16) 1.0310(3) 0.45680(12) 0.0526(10) Uani 1 1 d . . . . .
H18' H 0.2320 1.1084 0.4529 0.070 Uiso 1 1 calc R . . . .
C19' C 0.20133(15) 0.9624(3) 0.45662(11) 0.0473(9) Uani 1 1 d . . . . .
C20' C 0.26522(11) 0.6802(3) 0.47900(12) 0.0447(8) Uani 1 1 d . . . . .
H20a' H 0.2616 0.6596 0.5094 0.067 Uiso 1 1 calc GR . . . .
H20b' H 0.2994 0.6637 0.4857 0.067 Uiso 1 1 calc GR . . . .
H20c' H 0.2412 0.6382 0.4486 0.067 Uiso 1 1 calc GR . . . .
C21' C 0.3237(2) 1.0644(5) 0.46459(17) 0.095(2) Uani 1 1 d . . . . .
H21a' H 0.3245 1.1334 0.4824 0.142 Uiso 1 1 calc GR . . . .
H21b' H 0.3171 1.0807 0.4291 0.142 Uiso 1 1 calc GR . . . .
H21c' H 0.3561 1.0266 0.4835 0.142 Uiso 1 1 calc GR . . . .
C22' C 0.15621(15) 1.0118(3) 0.45642(13) 0.0507(9) Uani 1 1 d . . . . .
H22a' H 0.1615 1.0157 0.4921 0.076 Uiso 1 1 calc GR . . . .
H22b' H 0.1268 0.9658 0.4354 0.076 Uiso 1 1 calc GR . . . .
H22c' H 0.1507 1.0863 0.4416 0.076 Uiso 1 1 calc GR . . . .
C23' C 0.05259(8) 0.71636(18) 0.27808(8) 0.0165(4) Uani 1 1 d . . . . .
C24' C 0.00644(9) 0.69416(19) 0.23326(8) 0.0182(4) Uani 1 1 d . . . . .
H24' H -0.0227 0.6815 0.2368 0.024 Uiso 1 1 calc R . . . .
C25' C 0.00264(9) 0.69051(19) 0.18416(9) 0.0200(5) Uani 1 1 d . . . . .
H25' H -0.0289 0.6738 0.1550 0.027 Uiso 1 1 calc R . . . .
C26' C 0.04366(9) 0.7105(2) 0.17643(9) 0.0214(5) Uani 1 1 d . . . . .
C27' C 0.08852(9) 0.7378(2) 0.21991(9) 0.0211(5) Uani 1 1 d . . . . .
H27' H 0.1168 0.7548 0.2154 0.028 Uiso 1 1 calc R . . . .
C28' C 0.09404(8) 0.74128(19) 0.27020(8) 0.0176(4) Uani 1 1 d . . . . .
C29' C 0.03957(10) 0.7026(3) 0.12286(9) 0.0323(6) Uani 1 1 d . . . . .
H29a' H 0.0532 0.7700 0.1157 0.048 Uiso 1 1 calc GR . . . .
H29b' H 0.0042 0.6943 0.0967 0.048 Uiso 1 1 calc GR . . . .
H29c' H 0.0587 0.6386 0.1215 0.048 Uiso 1 1 calc GR . . . .
C30' C 0.15819(9) 0.9284(2) 0.32564(9) 0.0227(5) Uani 1 1 d . . . . .
H30' H 0.1863 0.9514 0.3601 0.030 Uiso 1 1 calc R . . . .
C31' C 0.11039(11) 0.9820(2) 0.32035(12) 0.0315(6) Uani 1 1 d . . . . .
H31a' H 0.1157 1.0617 0.3263 0.047 Uiso 1 1 calc GR . . . .
H31b' H 0.1021 0.9499 0.3461 0.047 Uiso 1 1 calc GR . . . .
H31c' H 0.0827 0.9687 0.2853 0.047 Uiso 1 1 calc GR . . . .
C32' C 0.16985(11) 0.9741(2) 0.28385(10) 0.0318(6) Uani 1 1 d . . . . .
H32a' H 0.1445 0.9479 0.2496 0.048 Uiso 1 1 calc GR . . . .
H32b' H 0.2031 0.9485 0.2906 0.048 Uiso 1 1 calc GR . . . .
H32c' H 0.1695 1.0550 0.2846 0.048 Uiso 1 1 calc GR . . . .
C33' C 0.20115(9) 0.7284(2) 0.31003(9) 0.0239(5) Uani 1 1 d . . . . .
H33' H 0.1952 0.7696 0.2780 0.032 Uiso 1 1 calc R . . . .
C34' C 0.19783(11) 0.6063(2) 0.29709(11) 0.0338(6) Uani 1 1 d . . . . .
H34a' H 0.2242 0.5870 0.2882 0.051 Uiso 1 1 calc GR . . . .
H34b' H 0.1649 0.5901 0.2675 0.051 Uiso 1 1 calc GR . . . .
H34c' H 0.2023 0.5629 0.3273 0.051 Uiso 1 1 calc GR . . . .
C35' C 0.25420(9) 0.7576(3) 0.35227(10) 0.0324(6) Uani 1 1 d . . . . .
H35a' H 0.2629 0.7128 0.3833 0.049 Uiso 1 1 calc GR . . . .
H35b' H 0.2556 0.8361 0.3611 0.049 Uiso 1 1 calc GR . . . .
H35c' H 0.2781 0.7427 0.3395 0.049 Uiso 1 1 calc GR . . . .
C36' C 0.01115(8) 0.69687(19) 0.32883(8) 0.0165(4) Uani 1 1 d . . . . .
C37' C -0.00643(8) 0.58871(19) 0.32725(8) 0.0181(4) Uani 1 1 d . . . . .
C38' C -0.05076(9) 0.5737(2) 0.32981(9) 0.0220(5) Uani 1 1 d . . . . .
H38' H -0.0617 0.5006 0.3308 0.029 Uiso 1 1 calc R . . . .
C39' C -0.07938(9) 0.6618(2) 0.33104(9) 0.0240(5) Uani 1 1 d . . . . .
C40' C -0.06342(9) 0.7680(2) 0.32823(9) 0.0220(5) Uani 1 1 d . . . . .
H40' H -0.0836 0.8291 0.3271 0.029 Uiso 1 1 calc R . . . .
C41' C -0.01860(8) 0.7874(2) 0.32701(8) 0.0187(4) Uani 1 1 d . . . . .
C42' C 0.01948(9) 0.4916(2) 0.31903(9) 0.0218(5) Uani 1 1 d . . . . .
H42a' H 0.0038 0.4232 0.3221 0.033 Uiso 1 1 calc GR . . . .
H42b' H 0.0550 0.4921 0.3453 0.033 Uiso 1 1 calc GR . . . .
H42c' H 0.0166 0.4958 0.2843 0.033 Uiso 1 1 calc GR . . . .
C43' C -0.12636(10) 0.6432(3) 0.33548(12) 0.0335(6) Uani 1 1 d . . . . .
H43a' H -0.1368 0.5658 0.3276 0.050 Uiso 1 1 calc GR . . . .
H43b' H -0.1532 0.6913 0.3108 0.050 Uiso 1 1 calc GR . . . .
H43c' H -0.1196 0.6604 0.3710 0.050 Uiso 1 1 calc GR . . . .
C44' C -0.00390(9) 0.9037(2) 0.32210(10) 0.0231(5) Uani 1 1 d . . . . .
H44a' H -0.0305 0.9546 0.3185 0.035 Uiso 1 1 calc GR . . . .
H44b' H 0.0009 0.9093 0.2914 0.035 Uiso 1 1 calc GR . . . .
H44c' H 0.0275 0.9229 0.3532 0.035 Uiso 1 1 calc GR . . . .
C45' C 0.13854(11) 0.3065(2) 0.40494(12) 0.0332(6) Uani 1 1 d . . . . .
H45a' H 0.1579 0.3073 0.4430 0.050 Uiso 1 1 calc GR . . . .
H45b' H 0.1436 0.2357 0.3919 0.050 Uiso 1 1 calc GR . . . .
H45c' H 0.1028 0.3160 0.3941 0.050 Uiso 1 1 calc GR . . . .
C46' C 0.22971(10) 0.3998(3) 0.40652(12) 0.0345(6) Uani 1 1 d . . . . .
H46a' H 0.2436 0.4552 0.3925 0.052 Uiso 1 1 calc GR . . . .
H46b' H 0.2361 0.3257 0.3975 0.052 Uiso 1 1 calc GR . . . .
H46c' H 0.2457 0.4071 0.4444 0.052 Uiso 1 1 calc GR . . . .
C47' C 0.12691(11) 0.3981(3) 0.30562(11) 0.0362(6) Uani 1 1 d . . . . .
H47a' H 0.0985 0.3480 0.2964 0.054 Uiso 1 1 calc GR . . . .
H47b' H 0.1503 0.3654 0.2952 0.054 Uiso 1 1 calc GR . . . .
H47c' H 0.1146 0.4688 0.2877 0.054 Uiso 1 1 calc GR . . . .

loop_
_atom_site_aniso_label
_atom_site_aniso_U_11
_atom_site_aniso_U_22
_atom_site_aniso_U_33
_atom_site_aniso_U_23
_atom_site_aniso_U_13
_atom_site_aniso_U_12
Ti1 0.01383(18) 0.0174(2) 0.01767(19) -0.00059(15) 0.00803(15) -0.00012(15)
P1 0.0152(3) 0.0185(3) 0.0180(3) -0.0015(2) 0.0069(2) 0.0000(2)
P2 0.0167(3) 0.0249(3) 0.0171(3) -0.0001(2) 0.0091(2) 0.0001(2)
Si1 0.0268(4) 0.0196(3) 0.0313(4) 0.0043(3) 0.0149(3) 0.0025(3)
N1 0.0183(9) 0.0197(10) 0.0197(9) -0.0030(8) 0.0089(8) 0.0007(8)
N2 0.0164(9) 0.0183(9) 0.0174(9) -0.0004(7) 0.0091(7) 0.0001(7)
N3 0.0204(10) 0.0209(10) 0.0256(10) 0.0007(8) 0.0120(8) 0.0002(8)
C1 0.0198(11) 0.0192(11) 0.0257(12) -0.0001(9) 0.0118(10) -0.0009(9)
C2 0.0235(12) 0.0252(13) 0.0293(13) -0.0052(10) 0.0122(10) 0.0017(10)
C3 0.0223(12) 0.0246(13) 0.0375(14) -0.0022(11) 0.0144(11) 0.0053(10)
C4 0.0202(12) 0.0270(13) 0.0316(13) 0.0025(11) 0.0095(11) 0.0032(10)
C5 0.0202(12) 0.0250(13) 0.0253(12) -0.0008(10) 0.0087(10) 0.0006(10)
C6 0.0171(11) 0.0190(11) 0.0235(11) -0.0003(9) 0.0087(9) 0.0000(9)
C7 0.0237(14) 0.0460(18) 0.0360(15) 0.0033(13) 0.0076(12) 0.0104(12)
C8 0.0211(11) 0.0265(13) 0.0179(11) 0.0011(9) 0.0077(9) 0.0014(10)
C9 0.0295(13) 0.0267(13) 0.0317(13) 0.0048(11) 0.0158(11) 0.0008(11)
C10 0.0296(14) 0.0457(17) 0.0186(12) 0.0017(11) 0.0070(11) -0.0030(12)
C11 0.0169(11) 0.0200(12) 0.0277(12) -0.0038(10) 0.0072(10) -0.0025(9)
C12 0.0232(13) 0.0241(13) 0.0449(16) 0.0013(11) 0.0175(12) -0.0011(10)
C13 0.0287(14) 0.0245(13) 0.0418(15) -0.0088(11) 0.0174(12) -0.0030(11)
C14 0.0157(10) 0.0236(12) 0.0199(11) -0.0016(9) 0.0090(9) 0.0037(9)
C15 0.0233(12) 0.0268(13) 0.0259(12) 0.0031(10) 0.0151(10) 0.0053(10)
C16 0.0278(13) 0.0367(15) 0.0225(12) 0.0038(10) 0.0171(10) 0.0082(11)
C17 0.0228(12) 0.0325(14) 0.0209(11) -0.0033(10) 0.0092(10) 0.0083(10)
C18 0.0233(12) 0.0217(12) 0.0251(12) -0.0030(10) 0.0101(10) 0.0025(10)
C19 0.0224(12) 0.0236(12) 0.0211(11) -0.0003(9) 0.0118(10) 0.0016(9)
C20 0.0377(15) 0.0326(15) 0.0388(15) 0.0034(12) 0.0276(13) -0.0014(12)
C21 0.0378(15) 0.0424(17) 0.0234(13) -0.0057(12) 0.0113(12) 0.0102(13)
C22 0.0376(15) 0.0232(13) 0.0274(13) -0.0012(10) 0.0188(12) -0.0025(11)
C23 0.0173(10) 0.0148(10) 0.0204(11) 0.0001(8) 0.0092(9) -0.0011(8)
C24 0.0214(11) 0.0209(12) 0.0220(11) -0.0008(9) 0.0131(9) 0.0003(9)
C25 0.0190(11) 0.0211(12) 0.0310(12) -0.0006(10) 0.0150(10) 0.0007(9)
C26 0.0161(11) 0.0192(11) 0.0287(12) 0.0013(9) 0.0088(10) 0.0004(9)
C27 0.0202(11) 0.0246(12) 0.0201(11) -0.0013(9) 0.0090(9) -0.0010(9)
C28 0.0175(11) 0.0216(11) 0.0195(11) -0.0001(9) 0.0100(9) 0.0006(9)
C29 0.0174(12) 0.0359(15) 0.0353(14) -0.0023(12) 0.0089(11) 0.0005(11)
C30 0.0216(12) 0.0309(14) 0.0263(12) -0.0086(10) 0.0124(10) -0.0037(10)
C31 0.0300(14) 0.0267(13) 0.0387(14) -0.0067(11) 0.0203(12) -0.0055(11)
C32 0.0308(15) 0.0507(19) 0.0322(14) -0.0178(13) 0.0124(12) -0.0103(13)
C33 0.0392(16) 0.0424(17) 0.0299(13) 0.0108(12) 0.0228(13) 0.0106(13)
C34 0.0440(18) 0.059(2) 0.0421(17) 0.0192(16) 0.0252(15) 0.0131(16)
C35 0.0406(16) 0.0456(17) 0.0303(14) 0.0091(12) 0.0247(13) 0.0069(13)
C36 0.0139(10) 0.0222(11) 0.0181(10) 0.0003(9) 0.0089(9) 0.0013(9)
C37 0.0155(11) 0.0232(12) 0.0208(11) -0.0007(9) 0.0081(9) 0.0031(9)
C38 0.0242(12) 0.0256(13) 0.0212(11) -0.0042(10) 0.0093(10) 0.0063(10)
C39 0.0276(13) 0.0353(14) 0.0198(11) 0.0032(10) 0.0131(10) 0.0104(11)
C40 0.0249(12) 0.0292(13) 0.0242(12) 0.0076(10) 0.0152(10) 0.0071(10)
C41 0.0167(11) 0.0229(12) 0.0209(11) 0.0003(9) 0.0090(9) 0.0013(9)
C42 0.0255(12) 0.0202(12) 0.0276(12) -0.0009(10) 0.0128(10) 0.0018(10)
C43 0.063(2) 0.0465(18) 0.0260(14) 0.0037(13) 0.0260(14) 0.0176(16)
C44 0.0275(13) 0.0208(12) 0.0285(12) 0.0008(10) 0.0155(11) -0.0020(10)
C45 0.063(2) 0.0217(15) 0.0484(19) 0.0067(13) 0.0050(17) -0.0069(15)
C46 0.0487(18) 0.0322(16) 0.0523(18) 0.0048(13) 0.0366(16) -0.0046(13)
C47 0.0459(18) 0.0404(17) 0.0521(18) 0.0198(15) 0.0314(16) 0.0204(14)
Ti1' 0.01665(19) 0.01611(19) 0.01338(18) -0.00002(15) 0.00625(15) -0.00019(15)
P1' 0.0187(3) 0.0215(3) 0.0150(3) 0.0008(2) 0.0076(2) -0.0016(2)
P2' 0.0161(3) 0.0225(3) 0.0154(3) 0.0002(2) 0.0085(2) -0.0007(2)
Si1' 0.0214(3) 0.0186(3) 0.0274(3) -0.0017(3) 0.0086(3) 0.0026(3)
N1' 0.0245(10) 0.0211(10) 0.0159(9) -0.0013(8) 0.0088(8) -0.0072(8)
N2' 0.0152(9) 0.0191(9) 0.0150(8) 0.0003(7) 0.0082(7) -0.0006(7)
N3' 0.0196(10) 0.0197(10) 0.0215(9) -0.0003(8) 0.0067(8) 0.0000(8)
C1' 0.0225(11) 0.0194(11) 0.0164(10) 0.0005(9) 0.0085(9) 0.0006(9)
C2' 0.0243(12) 0.0269(13) 0.0186(11) -0.0018(9) 0.0087(10) -0.0054(10)
C3' 0.0246(12) 0.0261(13) 0.0169(11) -0.0040(9) 0.0068(9) -0.0019(10)
C4' 0.0236(12) 0.0261(13) 0.0173(11) 0.0005(9) 0.0092(9) 0.0046(10)
C5' 0.0203(11) 0.0273(13) 0.0193(11) 0.0015(9) 0.0106(9) 0.0015(10)
C6' 0.0186(11) 0.0229(12) 0.0158(10) 0.0005(9) 0.0067(9) 0.0005(9)
C7' 0.0280(13) 0.0384(15) 0.0172(11) -0.0009(10) 0.0108(10) 0.0043(11)
C8' 0.0220(12) 0.0318(13) 0.0179(11) 0.0003(10) 0.0099(9) 0.0018(10)
C9' 0.0314(14) 0.0293(14) 0.0313(14) -0.0020(11) 0.0115(12) 0.0044(11)
C10' 0.0301(14) 0.0504(18) 0.0258(13) 0.0042(12) 0.0176(11) 0.0067(13)
C11' 0.0270(12) 0.0232(12) 0.0201(11) 0.0032(9) 0.0105(10) -0.0023(10)
C12' 0.0333(14) 0.0251(13) 0.0280(13) 0.0045(11) 0.0073(11) 0.0036(11)
C13' 0.0333(14) 0.0273(13) 0.0243(12) 0.0021(10) 0.0141(11) -0.0074(11)
C14' 0.0464(16) 0.0383(15) 0.0159(11) -0.0080(10) 0.0171(11) -0.0248(13)
C15' 0.0456(17) 0.063(2) 0.0268(14) -0.0224(14) 0.0248(13) -0.0309(16)
C16' 0.054(2) 0.099(3) 0.0354(16) -0.0296(19) 0.0331(16) -0.039(2)
C17' 0.087(3) 0.062(2) 0.0273(15) -0.0235(15) 0.0311(18) -0.054(2)
C18' 0.079(3) 0.052(2) 0.0323(16) -0.0111(15) 0.0313(17) -0.035(2)
C19' 0.078(2) 0.0398(17) 0.0184(12) -0.0077(12) 0.0190(14) -0.0354(17)
C20' 0.0207(13) 0.080(3) 0.0359(15) -0.0194(16) 0.0152(12) -0.0085(15)
C21' 0.118(4) 0.128(4) 0.063(3) -0.046(3) 0.064(3) -0.097(4)
C22' 0.074(3) 0.0250(15) 0.0411(17) 0.0009(13) 0.0182(17) -0.0067(16)
C23' 0.0184(11) 0.0141(10) 0.0159(10) 0.0005(8) 0.0073(9) 0.0003(8)
C24' 0.0185(11) 0.0188(11) 0.0166(10) 0.0002(8) 0.0079(9) -0.0007(9)
C25' 0.0215(11) 0.0200(11) 0.0155(10) -0.0005(9) 0.0064(9) 0.0003(9)
C26' 0.0257(12) 0.0225(12) 0.0158(10) 0.0020(9) 0.0097(9) 0.0030(10)
C27' 0.0228(12) 0.0248(12) 0.0191(11) 0.0014(9) 0.0126(9) 0.0008(10)
C28' 0.0170(10) 0.0196(11) 0.0158(10) -0.0002(8) 0.0076(9) -0.0004(9)
C29' 0.0282(13) 0.0510(18) 0.0172(11) 0.0002(11) 0.0104(10) 0.0022(12)
C30' 0.0245(12) 0.0225(12) 0.0224(11) -0.0024(9) 0.0122(10) -0.0063(10)
C31' 0.0343(14) 0.0221(13) 0.0431(15) -0.0040(11) 0.0227(13) -0.0017(11)
C32' 0.0355(15) 0.0337(15) 0.0298(13) 0.0073(11) 0.0185(12) -0.0029(12)
C33' 0.0197(11) 0.0355(14) 0.0203(11) 0.0019(10) 0.0126(10) 0.0027(10)
C34' 0.0329(14) 0.0373(16) 0.0375(15) -0.0010(12) 0.0218(13) 0.0069(12)
C35' 0.0193(12) 0.0550(18) 0.0247(12) 0.0024(12) 0.0120(10) 0.0016(12)
C36' 0.0156(10) 0.0217(11) 0.0127(9) 0.0001(8) 0.0073(8) -0.0008(9)
C37' 0.0188(11) 0.0202(11) 0.0153(10) -0.0017(8) 0.0082(9) -0.0019(9)
C38' 0.0224(12) 0.0246(12) 0.0207(11) -0.0030(9) 0.0116(10) -0.0070(10)
C39' 0.0185(11) 0.0331(14) 0.0211(11) -0.0047(10) 0.0101(9) -0.0032(10)
C40' 0.0181(11) 0.0284(13) 0.0188(11) -0.0014(9) 0.0083(9) 0.0037(9)
C41' 0.0183(11) 0.0216(11) 0.0145(10) 0.0002(9) 0.0066(9) 0.0007(9)
C42' 0.0235(12) 0.0193(11) 0.0222(11) -0.0015(9) 0.0107(10) -0.0020(9)
C43' 0.0254(13) 0.0398(16) 0.0415(15) -0.0104(13) 0.0211(12) -0.0074(12)
C44' 0.0228(12) 0.0207(12) 0.0269(12) 0.0025(10) 0.0127(10) 0.0037(9)
C45' 0.0361(15) 0.0205(13) 0.0422(16) -0.0013(11) 0.0182(13) 0.0001(11)
C46' 0.0255(13) 0.0329(15) 0.0402(15) 0.0045(12) 0.0119(12) 0.0073(11)
C47' 0.0339(15) 0.0378(16) 0.0313(14) -0.0115(12) 0.0111(12) -0.0003(12)

loop_
_geom_bond_atom_site_label_1
_geom_bond_atom_site_label_2
_geom_bond_distance
_geom_bond_site_symmetry_2
_geom_bond_publ_flag
Ti1 P1 2.7094(7) . ?
Ti1 P2 2.6917(7) . ?
Ti1 N1 2.095(2) . ?
Ti1 N2 2.0735(19) . ?
Ti1 N3 1.730(2) . ?
P1 C6 1.800(2) . ?
P1 C8 1.859(2) . ?
P1 C11 1.845(2) . ?
P2 C28 1.807(2) . ?
P2 C30 1.851(3) . ?
P2 C33 1.864(3) . ?
Si1 N3 1.737(2) . ?
Si1 C45 1.862(3) . ?
Si1 C46 1.880(3) . ?
Si1 C47 1.869(3) . ?
N1 C1 1.400(3) . ?
N1 C14 1.437(3) . ?
N2 C23 1.396(3) . ?
N2 C36 1.446(3) . ?
C1 C2 1.410(3) . ?
C1 C6 1.413(3) . ?
C2 C3 1.382(4) . ?
C3 C4 1.393(4) . ?
C4 C5 1.390(4) . ?
C4 C7 1.510(4) . ?
C5 C6 1.399(3) . ?
C8 C9 1.530(4) . ?
C8 C10 1.537(3) . ?
C11 C12 1.518(4) . ?
C11 C13 1.531(3) . ?
C14 C15 1.408(3) . ?
C14 C19 1.403(3) . ?
C15 C16 1.394(4) . ?
C15 C20 1.503(4) . ?
C16 C17 1.388(4) . ?
C17 C18 1.395(4) . ?
C17 C21 1.509(3) . ?
C18 C19 1.389(3) . ?
C19 C22 1.505(3) . ?
C23 C24 1.416(3) . ?
C23 C28 1.422(3) . ?
C24 C25 1.382(3) . ?
C25 C26 1.389(3) . ?
C26 C27 1.383(3) . ?
C26 C29 1.508(3) . ?
C27 C28 1.403(3) . ?
C30 C31 1.524(4) . ?
C30 C32 1.535(4) . ?
C33 C34 1.509(4) . ?
C33 C35 1.532(4) . ?
C36 C37 1.404(3) . ?
C36 C41 1.397(3) . ?
C37 C38 1.398(3) . ?
C37 C42 1.500(3) . ?
C38 C39 1.391(4) . ?
C39 C40 1.390(4) . ?
C39 C43 1.514(3) . ?
C40 C41 1.399(3) . ?
C41 C44 1.504(3) . ?
Ti1' P1' 2.7088(7) . ?
Ti1' P2' 2.7093(7) . ?
Ti1' N1' 2.103(2) . ?
Ti1' N2' 2.0903(19) . ?
Ti1' N3' 1.725(2) . ?
P1' C6' 1.804(2) . ?
P1' C8' 1.856(3) . ?
P1' C11' 1.849(3) . ?
P2' C28' 1.811(2) . ?
P2' C30' 1.865(3) . ?
P2' C33' 1.857(2) . ?
Si1' N3' 1.737(2) . ?
Si1' C45' 1.871(3) . ?
Si1' C46' 1.878(3) . ?
Si1' C47' 1.879(3) . ?
N1' C1' 1.397(3) . ?
N1' C14' 1.427(3) . ?
N2' C23' 1.401(3) . ?
N2' C36' 1.446(3) . ?
C1' C2' 1.413(3) . ?
C1' C6' 1.411(3) . ?
C2' C3' 1.386(3) . ?
C3' C4' 1.395(4) . ?
C4' C5' 1.387(3) . ?
C4' C7' 1.511(3) . ?
C5' C6' 1.404(3) . ?
C8' C9' 1.525(4) . ?
C8' C10' 1.529(3) . ?
C11' C12' 1.532(4) . ?
C11' C13' 1.523(4) . ?
C14' C15' 1.385(5) . ?
C14' C19' 1.438(5) . ?
C15' C16' 1.418(4) . ?
C15' C20' 1.491(5) . ?
C16' C17' 1.413(6) . ?
C17' C18' 1.357(6) . ?
C17' C21' 1.547(5) . ?
C18' C19' 1.379(4) . ?
C19' C22' 1.491(6) . ?
C23' C24' 1.413(3) . ?
C23' C28' 1.415(3) . ?
C24' C25' 1.387(3) . ?
C25' C26' 1.388(3) . ?
C26' C27' 1.387(3) . ?
C26' C29' 1.516(3) . ?
C27' C28' 1.400(3) . ?
C30' C31' 1.527(4) . ?
C30' C32' 1.530(3) . ?
C33' C34' 1.517(4) . ?
C33' C35' 1.530(4) . ?
C36' C37' 1.406(3) . ?
C36' C41' 1.404(3) . ?
C37' C38' 1.394(3) . ?
C37' C42' 1.496(3) . ?
C38' C39' 1.386(4) . ?
C39' C40' 1.390(4) . ?
C39' C43' 1.509(3) . ?
C40' C41' 1.397(3) . ?
C41' C44' 1.504(3) . ?

loop_
_geom_angle_atom_site_label_1
_geom_angle_atom_site_label_2
_geom_angle_atom_site_label_3
_geom_angle
_geom_angle_site_symmetry_1
_geom_angle_site_symmetry_3
_geom_angle_publ_flag
P2 Ti1 P1 167.14(3) . . ?
N1 Ti1 P1 74.40(5) . . ?
N1 Ti1 P2 101.72(6) . . ?
N2 Ti1 P1 97.92(5) . . ?
N2 Ti1 P2 75.69(5) . . ?
N2 Ti1 N1 133.70(8) . . ?
N3 Ti1 P1 100.78(7) . . ?
N3 Ti1 P2 92.00(7) . . ?
N3 Ti1 N1 114.33(9) . . ?
N3 Ti1 N2 111.96(9) . . ?
C6 P1 Ti1 98.73(8) . . ?
C6 P1 C8 104.78(11) . . ?
C6 P1 C11 101.71(11) . . ?
C8 P1 Ti1 123.82(8) . . ?
C11 P1 Ti1 118.80(8) . . ?
C11 P1 C8 105.32(11) . . ?
C28 P2 Ti1 97.38(8) . . ?
C28 P2 C30 105.03(11) . . ?
C28 P2 C33 107.73(12) . . ?
C30 P2 Ti1 121.74(9) . . ?
C30 P2 C33 108.87(13) . . ?
C33 P2 Ti1 114.14(11) . . ?
N3 Si1 C45 113.05(13) . . ?
N3 Si1 C46 111.69(12) . . ?
N3 Si1 C47 110.99(13) . . ?
C45 Si1 C46 104.51(17) . . ?
C45 Si1 C47 107.69(18) . . ?
C47 Si1 C46 108.60(15) . . ?
C1 N1 Ti1 129.15(15) . . ?
C1 N1 C14 112.41(19) . . ?
C14 N1 Ti1 118.35(14) . . ?
C23 N2 Ti1 127.10(15) . . ?
C23 N2 C36 112.09(18) . . ?
C36 N2 Ti1 120.10(14) . . ?
Ti1 N3 Si1 169.87(13) . . ?
N1 C1 C2 123.0(2) . . ?
N1 C1 C6 120.4(2) . . ?
C2 C1 C6 116.6(2) . . ?
C3 C2 C1 121.5(2) . . ?
C2 C3 C4 122.3(2) . . ?
C3 C4 C7 121.8(2) . . ?
C5 C4 C3 116.6(2) . . ?
C5 C4 C7 121.7(2) . . ?
C4 C5 C6 122.5(2) . . ?
C1 C6 P1 116.25(17) . . ?
C5 C6 P1 123.26(19) . . ?
C5 C6 C1 120.5(2) . . ?
C9 C8 P1 109.86(17) . . ?
C9 C8 C10 110.7(2) . . ?
C10 C8 P1 116.91(18) . . ?
C12 C11 P1 110.43(18) . . ?
C12 C11 C13 111.5(2) . . ?
C13 C11 P1 112.93(17) . . ?
C15 C14 N1 120.1(2) . . ?
C19 C14 N1 120.0(2) . . ?
C19 C14 C15 119.7(2) . . ?
C14 C15 C20 120.0(2) . . ?
C16 C15 C14 118.6(2) . . ?
C16 C15 C20 121.3(2) . . ?
C17 C16 C15 122.3(2) . . ?
C16 C17 C18 117.9(2) . . ?
C16 C17 C21 121.5(2) . . ?
C18 C17 C21 120.7(3) . . ?
C19 C18 C17 121.7(2) . . ?
C14 C19 C22 120.2(2) . . ?
C18 C19 C14 119.4(2) . . ?
C18 C19 C22 120.3(2) . . ?
N2 C23 C24 122.5(2) . . ?
N2 C23 C28 121.2(2) . . ?
C24 C23 C28 116.2(2) . . ?
C25 C24 C23 121.5(2) . . ?
C24 C25 C26 122.5(2) . . ?
C25 C26 C29 121.1(2) . . ?
C27 C26 C25 116.9(2) . . ?
C27 C26 C29 122.0(2) . . ?
C26 C27 C28 122.6(2) . . ?
C23 C28 P2 115.77(17) . . ?
C27 C28 P2 123.66(18) . . ?
C27 C28 C23 120.4(2) . . ?
C31 C30 P2 108.00(17) . . ?
C31 C30 C32 110.3(2) . . ?
C32 C30 P2 117.9(2) . . ?
C34 C33 P2 120.6(2) . . ?
C34 C33 C35 110.8(2) . . ?
C35 C33 P2 110.9(2) . . ?
C37 C36 N2 119.5(2) . . ?
C41 C36 N2 120.1(2) . . ?
C41 C36 C37 120.3(2) . . ?
C36 C37 C42 120.8(2) . . ?
C38 C37 C36 118.8(2) . . ?
C38 C37 C42 120.1(2) . . ?
C39 C38 C37 121.8(2) . . ?
C38 C39 C43 120.7(3) . . ?
C40 C39 C38 118.1(2) . . ?
C40 C39 C43 121.2(3) . . ?
C39 C40 C41 121.9(2) . . ?
C36 C41 C40 118.9(2) . . ?
C36 C41 C44 121.1(2) . . ?
C40 C41 C44 119.9(2) . . ?
P1' Ti1' P2' 164.16(3) . . ?
N1' Ti1' P1' 73.77(6) . . ?
N1' Ti1' P2' 99.58(6) . . ?
N2' Ti1' P1' 98.66(5) . . ?
N2' Ti1' P2' 75.46(5) . . ?
N2' Ti1' N1' 134.35(8) . . ?
N3' Ti1' P1' 99.59(7) . . ?
N3' Ti1' P2' 96.25(7) . . ?
N3' Ti1' N1' 115.00(9) . . ?
N3' Ti1' N2' 110.65(9) . . ?
C6' P1' Ti1' 98.99(8) . . ?
C6' P1' C8' 104.90(11) . . ?
C6' P1' C11' 102.19(11) . . ?
C8' P1' Ti1' 119.58(8) . . ?
C11' P1' Ti1' 122.28(8) . . ?
C11' P1' C8' 105.62(12) . . ?
C28' P2' Ti1' 94.58(7) . . ?
C28' P2' C30' 105.22(11) . . ?
C28' P2' C33' 103.65(11) . . ?
C30' P2' Ti1' 119.19(8) . . ?
C33' P2' Ti1' 128.62(9) . . ?
C33' P2' C30' 101.78(12) . . ?
N3' Si1' C45' 113.74(12) . . ?
N3' Si1' C46' 110.59(12) . . ?
N3' Si1' C47' 111.41(12) . . ?
C45' Si1' C46' 104.65(13) . . ?
C45' Si1' C47' 104.77(14) . . ?
C46' Si1' C47' 111.38(14) . . ?
C1' N1' Ti1' 129.66(16) . . ?
C1' N1' C14' 111.56(19) . . ?
C14' N1' Ti1' 118.44(15) . . ?
C23' N2' Ti1' 123.60(14) . . ?
C23' N2' C36' 112.87(17) . . ?
C36' N2' Ti1' 120.36(13) . . ?
Ti1' N3' Si1' 168.06(13) . . ?
N1' C1' C2' 123.4(2) . . ?
N1' C1' C6' 120.1(2) . . ?
C6' C1' C2' 116.5(2) . . ?
C3' C2' C1' 121.7(2) . . ?
C2' C3' C4' 121.9(2) . . ?
C3' C4' C7' 121.6(2) . . ?
C5' C4' C3' 116.9(2) . . ?
C5' C4' C7' 121.5(2) . . ?
C4' C5' C6' 122.5(2) . . ?
C1' C6' P1' 115.90(17) . . ?
C5' C6' P1' 123.57(18) . . ?
C5' C6' C1' 120.5(2) . . ?
C9' C8' P1' 108.94(18) . . ?
C9' C8' C10' 110.8(2) . . ?
C10' C8' P1' 116.75(18) . . ?
C12' C11' P1' 109.49(18) . . ?
C13' C11' P1' 112.35(17) . . ?
C13' C11' C12' 111.7(2) . . ?
N1' C14' C19' 118.0(3) . . ?
C15' C14' N1' 120.1(3) . . ?
C15' C14' C19' 121.7(3) . . ?
C14' C15' C16' 117.6(3) . . ?
C14' C15' C20' 120.1(3) . . ?
C16' C15' C20' 122.2(3) . . ?
C17' C16' C15' 119.8(4) . . ?
C16' C17' C21' 116.7(4) . . ?
C18' C17' C16' 121.4(3) . . ?
C18' C17' C21' 121.8(4) . . ?
C17' C18' C19' 120.7(4) . . ?
C14' C19' C22' 121.8(3) . . ?
C18' C19' C14' 118.6(4) . . ?
C18' C19' C22' 119.4(3) . . ?
N2' C23' C24' 122.7(2) . . ?
N2' C23' C28' 120.45(19) . . ?
C24' C23' C28' 116.9(2) . . ?
C25' C24' C23' 121.5(2) . . ?
C24' C25' C26' 121.8(2) . . ?
C25' C26' C29' 121.4(2) . . ?
C27' C26' C25' 117.0(2) . . ?
C27' C26' C29' 121.5(2) . . ?
C26' C27' C28' 122.9(2) . . ?
C23' C28' P2' 117.05(16) . . ?
C27' C28' P2' 123.19(17) . . ?
C27' C28' C23' 119.8(2) . . ?
C31' C30' P2' 109.39(17) . . ?
C31' C30' C32' 109.7(2) . . ?
C32' C30' P2' 115.93(18) . . ?
C34' C33' P2' 113.49(18) . . ?
C34' C33' C35' 110.2(2) . . ?
C35' C33' P2' 111.92(17) . . ?
C37' C36' N2' 119.6(2) . . ?
C41' C36' N2' 120.3(2) . . ?
C41' C36' C37' 119.9(2) . . ?
C36' C37' C42' 121.1(2) . . ?
C38' C37' C36' 118.7(2) . . ?
C38' C37' C42' 120.0(2) . . ?
C39' C38' C37' 122.2(2) . . ?
C38' C39' C40' 118.0(2) . . ?
C38' C39' C43' 121.1(2) . . ?
C40' C39' C43' 120.9(2) . . ?
C39' C40' C41' 121.8(2) . . ?
C36' C41' C44' 121.3(2) . . ?
C40' C41' C36' 119.0(2) . . ?
C40' C41' C44' 119.7(2) . . ?
####################################################################### 
# 
# This file contains crystal structure data downloaded from the 
# Cambridge Structural Database (CSD) hosted by the Cambridge 
# Crystallographic Data Centre (CCDC).
# 
# Full information about CCDC data access policies and citation 
# guidelines are available at http://www.ccdc.cam.ac.uk/access/V1 
# 
# Audit and citation data items may have been added by the CCDC. 
# Please retain this information to preserve the provenance of 
# this file and to allow appropriate attribution of the data. 
# 
#######################################################################

data_9178
_database_code_depnum_ccdc_archive 'CCDC 1490141'
_audit_update_record             
;
2016-07-04 deposited with the CCDC.
2016-09-22 downloaded from the CCDC.
;

# Crystallographer: Patrick J. Carroll

# Compound 7

_audit_creation_date             2016-06-23
_audit_creation_method           
;
Olex2 1.2
(compiled 2016.02.19 svn.r3266 for OlexSys, GUI svn.r5155)
;
_chemical_formula_moiety         'C44 H62.8 N3 P2 Ti'
_chemical_formula_sum            'C48 H72.80 N3 O P2 Ti'
_chemical_formula_weight         817.73

loop_
_atom_type_symbol
_atom_type_description
_atom_type_scat_dispersion_real
_atom_type_scat_dispersion_imag
_atom_type_scat_source
C C 0.0033 0.0016 'International Tables Vol C Tables 4.2.6.8 and 6.1.1.4'
H H 0.0000 0.0000 'International Tables Vol C Tables 4.2.6.8 and 6.1.1.4'
N N 0.0061 0.0033 'International Tables Vol C Tables 4.2.6.8 and 6.1.1.4'
O O 0.0106 0.0060 'International Tables Vol C Tables 4.2.6.8 and 6.1.1.4'
P P 0.1023 0.0942 'International Tables Vol C Tables 4.2.6.8 and 6.1.1.4'
Ti Ti 0.2776 0.4457 'International Tables Vol C Tables 4.2.6.8 and 6.1.1.4'

_space_group_crystal_system      monoclinic
_space_group_IT_number           14
_space_group_name_H-M_alt        'P 1 21/c 1'
_space_group_name_Hall           '-P 2ybc'

loop_
_space_group_symop_operation_xyz
'x, y, z'
'-x, y+1/2, -z+1/2'
'-x, -y, -z'
'x, -y-1/2, z-1/2'

_cell_length_a                   15.3708(10)
_cell_length_b                   12.8618(8)
_cell_length_c                   23.2563(15)
_cell_angle_alpha                90
_cell_angle_beta                 92.737(4)
_cell_angle_gamma                90
_cell_volume                     4592.4(5)
_cell_formula_units_Z            4
_cell_measurement_reflns_used    9779
_cell_measurement_temperature    100
_cell_measurement_theta_max      27.52
_cell_measurement_theta_min      2.36
_exptl_absorpt_coefficient_mu    0.293
_exptl_absorpt_correction_T_max  0.7456
_exptl_absorpt_correction_T_min  0.6885
_exptl_absorpt_correction_type   multi-scan
_exptl_absorpt_process_details   'SADABS v2014/4'
_exptl_crystal_color             orange
_exptl_crystal_density_diffrn    1.183
_exptl_crystal_F_000             1767
_exptl_crystal_description       plate
_exptl_crystal_size_max          0.42
_exptl_crystal_size_mid          0.18
_exptl_crystal_size_min          0.04
_diffrn_reflns_av_R_equivalents  0.0381
_diffrn_reflns_av_unetI/netI     0.0286
_diffrn_reflns_Laue_measured_fraction_full 1.000
_diffrn_reflns_Laue_measured_fraction_max 0.999
_diffrn_reflns_limit_h_max       18
_diffrn_reflns_limit_h_min       -19
_diffrn_reflns_limit_k_max       16
_diffrn_reflns_limit_k_min       -16
_diffrn_reflns_limit_l_max       30
_diffrn_reflns_limit_l_min       -30
_diffrn_reflns_number            77037
_diffrn_reflns_point_group_measured_fraction_full 1.000
_diffrn_reflns_point_group_measured_fraction_max 0.999
_diffrn_reflns_theta_full        25.242
_diffrn_reflns_theta_max         27.540
_diffrn_reflns_theta_min         1.753
_diffrn_ambient_temperature      100
_diffrn_measured_fraction_theta_full 1.000
_diffrn_measured_fraction_theta_max 0.999
_diffrn_measurement_device       'CCD area detector'
_diffrn_measurement_device_type  'Bruker APEXII'
_diffrn_measurement_method       '\w and \f scans'
_diffrn_radiation_monochromator  graphite
_diffrn_radiation_type           MoK\a
_diffrn_radiation_wavelength     0.71073
_diffrn_source                   'sealed tube'
_reflns_number_gt                8553
_reflns_number_total             10568
_reflns_threshold_expression     'I > 2\s(I)'
_computing_data_collection       'Bruker APEX2 v2014.11-0'
_computing_data_reduction        'Bruker SAINT v8.34A'
_computing_molecular_graphics    'Mercury v3.6'
_computing_publication_material  'Olex2 (Dolomanov et al., 2009)'
_computing_structure_refinement  'SHELXL-2014/7 (Sheldrick, 2008)'
_computing_structure_solution    'SHELXS-97 (Sheldrick, 2008)'
_refine_diff_density_max         0.524
_refine_diff_density_min         -0.379
_refine_diff_density_rms         0.057
_refine_ls_extinction_method     none
_refine_ls_goodness_of_fit_ref   1.037
_refine_ls_hydrogen_treatment    constr
_refine_ls_matrix_type           full
_refine_ls_number_parameters     468
_refine_ls_number_reflns         10568
_refine_ls_number_restraints     19
_refine_ls_R_factor_all          0.0565
_refine_ls_R_factor_gt           0.0418
_refine_ls_restrained_S_all      1.037
_refine_ls_shift/su_max          0.001
_refine_ls_shift/su_mean         0.000
_refine_ls_structure_factor_coef Fsqd
_refine_ls_weighting_details     
'w=1/[\s^2^(Fo^2^)+(0.0368P)^2^+4.3098P] where P=(Fo^2^+2Fc^2^)/3'
_refine_ls_weighting_scheme      calc
_refine_ls_wR_factor_gt          0.0951
_refine_ls_wR_factor_ref         0.1020
_atom_sites_solution_hydrogens   mixed
_atom_sites_solution_primary     direct
_refine_special_details          
;
The data were corrected for the presence of disordered solvent using the
program SQUEEZE. The formula of the SQUEEZED solvent was included in 
_chemical_formula_moiety and _chemical_formula_sum in the CIF.
;

loop_
_atom_site_label
_atom_site_type_symbol
_atom_site_fract_x
_atom_site_fract_y
_atom_site_fract_z
_atom_site_U_iso_or_equiv
_atom_site_adp_type
_atom_site_occupancy
_atom_site_site_symmetry_order
_atom_site_calc_flag
_atom_site_refinement_flags_posn
_atom_site_refinement_flags_adp
_atom_site_refinement_flags_occupancy
_atom_site_disorder_assembly
_atom_site_disorder_group
Ti1 Ti 0.18382(2) 0.59766(2) 0.26572(2) 0.01397(8) Uani 1 1 d . . . . .
P1 P 0.10075(3) 0.67695(3) 0.35453(2) 0.01425(9) Uani 1 1 d . . . . .
P2 P 0.27374(9) 0.51913(11) 0.18066(5) 0.0123(2) Uani 0.8 1 d D . P A 1
N3 N 0.08641(12) 0.56005(15) 0.22988(8) 0.0193(4) Uani 0.8 1 d . . P A 1
H3a H 0.0402 0.5380 0.2108 0.032 Uiso 0.8 1 d . . P B 1
P2' P 0.2808(4) 0.5036(5) 0.1633(2) 0.0201(10) Uani 0.2 1 d D . P A 2
N3' N 0.2180(5) 0.5830(5) 0.1946(3) 0.0162(15) Uani 0.2 1 d . . P A 2
N1 N 0.21689(9) 0.75598(11) 0.26743(6) 0.0154(3) Uani 1 1 d . . . . .
N2 N 0.24650(9) 0.47023(11) 0.30193(6) 0.0151(3) Uani 1 1 d . . . . .
C1 C 0.18043(11) 0.83603(13) 0.29915(7) 0.0159(3) Uani 1 1 d . . . . .
C2 C 0.19690(12) 0.94248(14) 0.28925(8) 0.0197(4) Uani 1 1 d . . . . .
H2 H 0.2335 0.9612 0.2603 0.026 Uiso 1 1 calc R . . . .
C3 C 0.15973(12) 1.01946(14) 0.32169(8) 0.0217(4) Uani 1 1 d . . . . .
H3 H 0.1722 1.0886 0.3138 0.029 Uiso 1 1 calc R . . . .
C4 C 0.10414(12) 0.99691(14) 0.36577(8) 0.0211(4) Uani 1 1 d . . . . .
C5 C 0.08681(11) 0.89222(14) 0.37513(8) 0.0191(4) Uani 1 1 d . . . . .
H5 H 0.0494 0.8744 0.4038 0.025 Uiso 1 1 calc R . . . .
C6 C 0.12346(11) 0.81287(13) 0.34312(7) 0.0160(3) Uani 1 1 d . . . . .
C7 C 0.06478(14) 1.08136(15) 0.40145(9) 0.0300(5) Uani 1 1 d . . . . .
H7a H 0.0168 1.1127 0.3799 0.045 Uiso 1 1 calc GR . . . .
H7b H 0.1081 1.1332 0.4109 0.045 Uiso 1 1 calc GR . . . .
H7c H 0.0444 1.0518 0.4362 0.045 Uiso 1 1 calc GR . . . .
C8 C -0.01996(11) 0.66991(14) 0.34886(8) 0.0182(3) Uani 1 1 d . . . . .
H8 H -0.0425 0.7073 0.3817 0.024 Uiso 1 1 calc R . . . .
C9 C -0.05680(12) 0.72132(15) 0.29377(8) 0.0233(4) Uani 1 1 d . . . . .
H9a H -0.0333 0.6879 0.2610 0.035 Uiso 1 1 calc GR . . . .
H9b H -0.0411 0.7936 0.2939 0.035 Uiso 1 1 calc GR . . . .
H9c H -0.1191 0.7149 0.2917 0.035 Uiso 1 1 calc GR . . . .
C10 C -0.04980(13) 0.55675(15) 0.35218(9) 0.0261(4) Uani 1 1 d . . . . .
H10a H -0.1122 0.5544 0.3528 0.039 Uiso 1 1 calc GR . . . .
H10b H -0.0249 0.5254 0.3866 0.039 Uiso 1 1 calc GR . . . .
H10c H -0.0311 0.5195 0.3192 0.039 Uiso 1 1 calc GR . . . .
C11 C 0.13225(12) 0.65227(15) 0.43175(7) 0.0209(4) Uani 1 1 d . . . . .
H11 H 0.1453 0.5779 0.4350 0.028 Uiso 1 1 calc R . . . .
C12 C 0.21715(13) 0.70959(16) 0.44731(9) 0.0281(4) Uani 1 1 d . . . . .
H12a H 0.2054 0.7824 0.4517 0.042 Uiso 1 1 calc GR . . . .
H12b H 0.2571 0.6999 0.4173 0.042 Uiso 1 1 calc GR . . . .
H12c H 0.2423 0.6825 0.4828 0.042 Uiso 1 1 calc GR . . . .
C13 C 0.06380(14) 0.67556(18) 0.47584(8) 0.0325(5) Uani 1 1 d . . . . .
H13a H 0.0865 0.6573 0.5137 0.049 Uiso 1 1 calc GR . . . .
H13b H 0.0122 0.6357 0.4667 0.049 Uiso 1 1 calc GR . . . .
H13c H 0.0498 0.7483 0.4748 0.049 Uiso 1 1 calc GR . . . .
C14 C 0.27141(11) 0.79246(13) 0.22293(7) 0.0157(3) Uani 1 1 d . . . . .
C15 C 0.23353(11) 0.81053(13) 0.16761(7) 0.0174(3) Uani 1 1 d . . . . .
C16 C 0.28686(12) 0.84046(13) 0.12361(7) 0.0193(4) Uani 1 1 d . . . . .
H16 H 0.2619 0.8516 0.0869 0.026 Uiso 1 1 calc R . . . .
C17 C 0.37597(12) 0.85418(13) 0.13296(8) 0.0188(4) Uani 1 1 d . . . . .
C18 C 0.41126(11) 0.84152(13) 0.18874(7) 0.0176(3) Uani 1 1 d . . . . .
H18 H 0.4706 0.8522 0.1959 0.023 Uiso 1 1 calc R . . . .
C19 C 0.36018(11) 0.81323(13) 0.23430(7) 0.0169(3) Uani 1 1 d . . . . .
C20 C 0.13655(12) 0.80118(15) 0.15683(8) 0.0212(4) Uani 1 1 d . . . . .
H20a H 0.1212 0.8211 0.1179 0.032 Uiso 1 1 calc GR . . . .
H20b H 0.1076 0.8460 0.1828 0.032 Uiso 1 1 calc GR . . . .
H20c H 0.1191 0.7305 0.1629 0.032 Uiso 1 1 calc GR . . . .
C21 C 0.43163(13) 0.88539(16) 0.08418(8) 0.0273(4) Uani 1 1 d . . . . .
H21a H 0.4330 0.9598 0.0813 0.041 Uiso 1 1 calc GR . . . .
H21b H 0.4076 0.8566 0.0488 0.041 Uiso 1 1 calc GR . . . .
H21c H 0.4897 0.8596 0.0914 0.041 Uiso 1 1 calc GR . . . .
C22 C 0.40008(12) 0.80966(15) 0.29464(8) 0.0213(4) Uani 1 1 d . . . . .
H22a H 0.3941 0.8764 0.3125 0.032 Uiso 1 1 calc GR . . . .
H22b H 0.4607 0.7923 0.2935 0.032 Uiso 1 1 calc GR . . . .
H22c H 0.3708 0.7580 0.3164 0.032 Uiso 1 1 calc GR . . . .
C23 C 0.28142(10) 0.38618(13) 0.27220(7) 0.0148(3) Uani 1 1 d . . . . .
C24 C 0.30527(11) 0.29148(14) 0.29955(7) 0.0177(3) Uani 1 1 d . . . . .
H24 H 0.3010 0.2855 0.3392 0.024 Uiso 1 1 calc R . . . .
C25 C 0.33488(11) 0.20756(13) 0.26877(8) 0.0183(3) Uani 1 1 d . . . . .
H25 H 0.3490 0.1463 0.2883 0.024 Uiso 1 1 calc R . . . .
C26 C 0.34422(11) 0.21187(13) 0.20956(8) 0.0179(3) Uani 1 1 d . . . . .
C27 C 0.32464(11) 0.30615(13) 0.18264(7) 0.0169(3) Uani 1 1 d . . . . .
H27 H 0.3316 0.3119 0.1433 0.023 Uiso 1 1 calc R . . . .
C28 C 0.29488(11) 0.39253(13) 0.21237(7) 0.0150(3) Uani 1 1 d . . . . .
C29 C 0.37395(14) 0.11877(15) 0.17626(9) 0.0272(4) Uani 1 1 d . . . . .
H29a H 0.3746 0.1360 0.1361 0.041 Uiso 1 1 calc GR . . . .
H29b H 0.3347 0.0619 0.1814 0.041 Uiso 1 1 calc GR . . . .
H29c H 0.4315 0.0992 0.1901 0.041 Uiso 1 1 calc GR . . . .
C30 C 0.22877(12) 0.48765(16) 0.10766(11) 0.0166(5) Uani 0.8 1 d D U P A 1
H30 H 0.2725 0.4468 0.0882 0.022 Uiso 0.8 1 calc R . P A 1
C31 C 0.14561(16) 0.4214(2) 0.10970(16) 0.0216(6) Uani 0.8 1 d G U P A 1
H31a H 0.1576 0.3601 0.1322 0.032 Uiso 0.8 1 calc R . P A 1
H31b H 0.1007 0.4611 0.1268 0.032 Uiso 0.8 1 calc R . P A 1
H31c H 0.1266 0.4017 0.0713 0.032 Uiso 0.8 1 calc R . P A 1
C32 C 0.20960(19) 0.58599(19) 0.07152(14) 0.0266(7) Uani 0.8 1 d G U P A 1
H32a H 0.2615 0.6273 0.0703 0.040 Uiso 0.8 1 calc R . P A 1
H32b H 0.1906 0.5663 0.0331 0.040 Uiso 0.8 1 calc R . P A 1
H32c H 0.1647 0.6257 0.0886 0.040 Uiso 0.8 1 calc R . P A 1
C30' C 0.23840(8) 0.46565(13) 0.09232(2) 0.015(3) Uani 0.2 1 d D U P A 2
H30' H 0.2811 0.4228 0.0732 0.020 Uiso 0.2 1 calc R . P A 2
C31' C 0.15196(9) 0.40623(15) 0.09587(3) 0.026(4) Uani 0.2 1 d G U P A 2
H31a' H 0.1619 0.3426 0.1168 0.039 Uiso 0.2 1 calc R . P A 2
H31b' H 0.1110 0.4483 0.1153 0.039 Uiso 0.2 1 calc R . P A 2
H31c' H 0.1291 0.3907 0.0577 0.039 Uiso 0.2 1 calc R . P A 2
C32' C 0.22245(8) 0.56760(14) 0.05879(3) 0.025(4) Uani 0.2 1 d G U P A 2
H32a' H 0.2764 0.6047 0.0566 0.038 Uiso 0.2 1 calc R . P A 2
H32b' H 0.1995 0.5521 0.0206 0.038 Uiso 0.2 1 calc R . P A 2
H32c' H 0.1815 0.6097 0.0783 0.038 Uiso 0.2 1 calc R . P A 2
C33 C 0.38377(6) 0.57149(8) 0.16708(3) 0.0225(4) Uani 1 1 d G . . . .
H33 H 0.3760 0.6440 0.1549 0.030 Uiso 0.8 1 calc R . P A 1
H33' H 0.3734 0.6436 0.1549 0.030 Uiso 0.2 1 calc R . P A 2
C34 C 0.43618(7) 0.51756(9) 0.12172(3) 0.0306(4) Uani 1 1 d G . . . .
H34a H 0.4915 0.5514 0.1193 0.046 Uiso 1 1 calc GR . . . .
H34b H 0.4049 0.5212 0.0851 0.046 Uiso 1 1 calc GR . . . .
H34c H 0.4451 0.4461 0.1322 0.046 Uiso 1 1 calc GR . . . .
C35 C 0.43539(5) 0.57285(7) 0.22442(3) 0.0251(4) Uani 1 1 d G . . . .
H35a H 0.4540 0.5035 0.2341 0.038 Uiso 1 1 calc GR . . . .
H35b H 0.3994 0.5990 0.2538 0.038 Uiso 1 1 calc GR . . . .
H35c H 0.4854 0.6169 0.2216 0.038 Uiso 1 1 calc GR . . . .
C36 C 0.23706(3) 0.44905(4) 0.36189(2) 0.0150(3) Uani 1 1 d G . . . .
C37 C 0.16627(4) 0.38986(6) 0.37987(3) 0.0165(3) Uani 1 1 d G . . . .
C38 C 0.16048(4) 0.36749(6) 0.43829(3) 0.0191(4) Uani 1 1 d G . . . .
H38 H 0.1128 0.3300 0.4502 0.025 Uiso 1 1 calc R . . . .
C39 C 0.22375(5) 0.39940(6) 0.47931(2) 0.0220(4) Uani 1 1 d G . . . .
C40 C 0.29354(5) 0.45685(6) 0.46047(2) 0.0211(4) Uani 1 1 d G . . . .
H40 H 0.3364 0.4790 0.4873 0.028 Uiso 1 1 calc R . . . .
C41 C 0.30141(4) 0.48230(5) 0.40270(2) 0.0182(3) Uani 1 1 d G . . . .
C42 C 0.10028(5) 0.34630(9) 0.33669(3) 0.0195(4) Uani 1 1 d G . . . .
H42a H 0.1242 0.2864 0.3186 0.029 Uiso 1 1 calc GR . . . .
H42b H 0.0857 0.3980 0.3081 0.029 Uiso 1 1 calc GR . . . .
H42c H 0.0488 0.3267 0.3558 0.029 Uiso 1 1 calc GR . . . .
C43 C 0.21773(6) 0.37154(8) 0.54193(3) 0.0351(5) Uani 1 1 d G . . . .
H43a H 0.1600 0.3472 0.5486 0.053 Uiso 1 1 calc GR . . . .
H43b H 0.2302 0.4318 0.5652 0.053 Uiso 1 1 calc GR . . . .
H43c H 0.2591 0.3178 0.5519 0.053 Uiso 1 1 calc GR . . . .
C44 C 0.37862(5) 0.54257(7) 0.38363(3) 0.0240(4) Uani 1 1 d G . . . .
H44a H 0.4102 0.5013 0.3573 0.036 Uiso 1 1 calc GR . . . .
H44b H 0.4160 0.5595 0.4165 0.036 Uiso 1 1 calc GR . . . .
H44c H 0.3590 0.6054 0.3649 0.036 Uiso 1 1 calc GR . . . .

loop_
_atom_site_aniso_label
_atom_site_aniso_U_11
_atom_site_aniso_U_22
_atom_site_aniso_U_33
_atom_site_aniso_U_23
_atom_site_aniso_U_13
_atom_site_aniso_U_12
Ti1 0.01506(15) 0.01261(15) 0.01426(15) 0.00008(11) 0.00091(11) 0.00280(11)
P1 0.0158(2) 0.0125(2) 0.0143(2) 0.00080(16) 0.00007(15) 0.00021(16)
P2 0.0118(4) 0.0103(5) 0.0147(6) 0.0019(4) 0.0004(4) -0.0001(3)
N3 0.0214(10) 0.0180(9) 0.0188(9) -0.0001(7) 0.0042(7) 0.0029(8)
P2' 0.0261(18) 0.013(2) 0.021(3) 0.0016(18) 0.0055(19) -0.0003(13)
N3' 0.030(4) 0.006(3) 0.013(3) -0.003(3) 0.001(3) 0.006(3)
N1 0.0163(7) 0.0137(7) 0.0163(7) 0.0013(5) 0.0027(5) 0.0008(6)
N2 0.0166(7) 0.0118(7) 0.0169(7) -0.0010(5) 0.0019(5) 0.0013(5)
C1 0.0139(8) 0.0151(8) 0.0184(8) 0.0015(6) -0.0019(6) 0.0014(6)
C2 0.0204(9) 0.0161(8) 0.0227(9) 0.0033(7) 0.0022(7) -0.0006(7)
C3 0.0230(9) 0.0127(8) 0.0293(10) 0.0015(7) 0.0004(7) -0.0003(7)
C4 0.0188(9) 0.0163(9) 0.0281(10) -0.0038(7) 0.0013(7) 0.0022(7)
C5 0.0172(8) 0.0195(9) 0.0206(9) -0.0010(7) 0.0019(7) 0.0000(7)
C6 0.0157(8) 0.0136(8) 0.0184(8) 0.0001(6) -0.0004(6) -0.0004(6)
C7 0.0318(11) 0.0191(10) 0.0399(12) -0.0065(8) 0.0094(9) 0.0006(8)
C8 0.0156(8) 0.0180(9) 0.0211(9) -0.0019(7) 0.0024(6) 0.0005(7)
C9 0.0201(9) 0.0257(10) 0.0236(9) -0.0044(7) -0.0036(7) 0.0050(8)
C10 0.0211(9) 0.0215(10) 0.0360(11) -0.0039(8) 0.0056(8) -0.0041(8)
C11 0.0258(9) 0.0222(9) 0.0146(8) 0.0007(7) -0.0008(7) 0.0039(7)
C12 0.0315(11) 0.0253(10) 0.0263(10) -0.0047(8) -0.0104(8) 0.0040(8)
C13 0.0390(12) 0.0423(13) 0.0164(9) 0.0032(8) 0.0049(8) 0.0132(10)
C14 0.0190(8) 0.0119(8) 0.0163(8) 0.0011(6) 0.0019(6) 0.0008(6)
C15 0.0186(9) 0.0121(8) 0.0213(9) 0.0017(7) -0.0002(7) 0.0012(7)
C16 0.0267(9) 0.0147(8) 0.0163(8) 0.0015(6) -0.0007(7) -0.0007(7)
C17 0.0245(9) 0.0103(8) 0.0219(9) -0.0015(7) 0.0052(7) -0.0015(7)
C18 0.0177(8) 0.0113(8) 0.0239(9) -0.0023(7) 0.0017(7) -0.0025(6)
C19 0.0193(9) 0.0106(8) 0.0207(9) -0.0011(6) -0.0008(7) -0.0005(6)
C20 0.0198(9) 0.0214(9) 0.0221(9) 0.0039(7) -0.0039(7) 0.0022(7)
C21 0.0311(11) 0.0267(10) 0.0247(10) -0.0007(8) 0.0074(8) -0.0056(8)
C22 0.0210(9) 0.0207(9) 0.0217(9) -0.0011(7) -0.0031(7) -0.0042(7)
C23 0.0116(8) 0.0126(8) 0.0202(8) -0.0022(6) -0.0002(6) -0.0005(6)
C24 0.0175(8) 0.0177(8) 0.0179(8) 0.0014(7) 0.0013(6) 0.0023(7)
C25 0.0171(8) 0.0135(8) 0.0243(9) 0.0042(7) -0.0007(7) 0.0023(7)
C26 0.0168(8) 0.0140(8) 0.0228(9) -0.0014(7) 0.0006(7) 0.0020(7)
C27 0.0167(8) 0.0172(8) 0.0169(8) -0.0007(7) 0.0004(6) -0.0004(7)
C28 0.0131(8) 0.0115(8) 0.0202(8) 0.0021(6) 0.0002(6) -0.0001(6)
C29 0.0339(11) 0.0197(9) 0.0274(10) -0.0047(8) -0.0026(8) 0.0094(8)
C30 0.0182(12) 0.0154(11) 0.0164(12) -0.0015(11) 0.0012(9) 0.0019(9)
C31 0.0203(14) 0.0267(14) 0.0174(12) -0.0040(12) -0.0040(10) -0.0031(10)
C32 0.0388(17) 0.0196(13) 0.0208(12) 0.0021(12) -0.0054(12) 0.0038(12)
C30' 0.027(5) 0.010(4) 0.008(5) -0.002(4) -0.003(3) 0.001(3)
C31' 0.032(6) 0.023(6) 0.024(8) -0.008(5) 0.006(4) -0.006(4)
C32' 0.029(6) 0.013(5) 0.035(8) 0.004(4) 0.007(5) 0.012(4)
C33 0.0188(9) 0.0177(9) 0.0309(10) 0.0053(7) 0.0013(7) -0.0036(7)
C34 0.0252(10) 0.0313(11) 0.0356(11) -0.0011(9) 0.0042(8) -0.0085(9)
C35 0.0202(9) 0.0212(9) 0.0339(11) 0.0007(8) -0.0002(8) -0.0026(7)
C36 0.0154(8) 0.0127(8) 0.0171(8) -0.0015(6) 0.0014(6) 0.0033(6)
C37 0.0171(8) 0.0123(8) 0.0201(8) -0.0012(6) 0.0013(6) 0.0026(6)
C38 0.0196(9) 0.0165(8) 0.0217(9) 0.0010(7) 0.0053(7) 0.0022(7)
C39 0.0248(9) 0.0233(9) 0.0180(9) 0.0012(7) 0.0006(7) 0.0057(8)
C40 0.0193(9) 0.0225(9) 0.0208(9) -0.0020(7) -0.0053(7) 0.0040(7)
C41 0.0153(8) 0.0156(8) 0.0235(9) -0.0021(7) -0.0006(7) 0.0031(7)
C42 0.0184(9) 0.0175(9) 0.0226(9) -0.0012(7) 0.0012(7) -0.0016(7)
C43 0.0394(12) 0.0458(13) 0.0200(10) 0.0037(9) 0.0010(8) -0.0001(10)
C44 0.0169(9) 0.0273(10) 0.0276(10) -0.0023(8) -0.0015(7) -0.0039(8)

loop_
_geom_bond_atom_site_label_1
_geom_bond_atom_site_label_2
_geom_bond_distance
_geom_bond_site_symmetry_2
_geom_bond_publ_flag
Ti1 P1 2.6810(5) . ?
Ti1 P2 2.6656(10) . ?
Ti1 N3 1.747(2) . ?
Ti1 N3' 1.769(7) . ?
Ti1 N1 2.0987(15) . ?
Ti1 N2 2.0605(14) . ?
P1 C6 1.8048(17) . ?
P1 C8 1.8560(18) . ?
P1 C11 1.8649(18) . ?
P2 C28 1.810(2) . ?
P2 C30 1.847(3) . ?
P2 C33 1.8614(16) . ?
P2' N3' 1.604(8) . ?
P2' C28 1.834(7) . ?
P2' C30' 1.813(5) . ?
P2' C33 1.805(7) . ?
N1 C1 1.399(2) . ?
N1 C14 1.441(2) . ?
N2 C23 1.404(2) . ?
N2 C36 1.4350(15) . ?
C1 C2 1.413(2) . ?
C1 C6 1.410(2) . ?
C2 C3 1.385(3) . ?
C3 C4 1.396(3) . ?
C4 C5 1.392(3) . ?
C4 C7 1.511(3) . ?
C5 C6 1.397(2) . ?
C8 C9 1.526(2) . ?
C8 C10 1.529(3) . ?
C11 C12 1.527(3) . ?
C11 C13 1.533(3) . ?
C14 C15 1.406(2) . ?
C14 C19 1.403(2) . ?
C15 C16 1.395(2) . ?
C15 C20 1.505(2) . ?
C16 C17 1.388(3) . ?
C17 C18 1.392(3) . ?
C17 C21 1.508(2) . ?
C18 C19 1.397(2) . ?
C19 C22 1.505(2) . ?
C23 C24 1.414(2) . ?
C23 C28 1.419(2) . ?
C24 C25 1.384(2) . ?
C25 C26 1.392(2) . ?
C26 C27 1.391(2) . ?
C26 C29 1.509(2) . ?
C27 C28 1.397(2) . ?
C30 C31 1.5387 . ?
C30 C32 1.5392 . ?
C30' C31' 1.5383 . ?
C30' C32' 1.5394 . ?
C33 C34 1.5245 . ?
C33 C35 1.5189 . ?
C36 C37 1.4078 . ?
C36 C41 1.4044 . ?
C37 C38 1.3958 . ?
C37 C42 1.5013 . ?
C38 C39 1.3913 . ?
C39 C40 1.3905 . ?
C39 C43 1.5069 . ?
C40 C41 1.3937 . ?
C41 C44 1.5020 . ?

loop_
_geom_angle_atom_site_label_1
_geom_angle_atom_site_label_2
_geom_angle_atom_site_label_3
_geom_angle
_geom_angle_site_symmetry_1
_geom_angle_site_symmetry_3
_geom_angle_publ_flag
P2 Ti1 P1 177.16(3) . . ?
N3 Ti1 P1 92.52(6) . . ?
N3 Ti1 P2 90.22(7) . . ?
N3 Ti1 N1 118.62(7) . . ?
N3 Ti1 N2 110.37(7) . . ?
N3' Ti1 P1 159.1(2) . . ?
N3' Ti1 N1 92.2(2) . . ?
N3' Ti1 N2 98.2(2) . . ?
N1 Ti1 P1 74.94(4) . . ?
N1 Ti1 P2 104.36(5) . . ?
N2 Ti1 P1 102.62(4) . . ?
N2 Ti1 P2 75.70(5) . . ?
N2 Ti1 N1 130.99(6) . . ?
C6 P1 Ti1 98.78(6) . . ?
C6 P1 C8 103.68(8) . . ?
C6 P1 C11 105.27(8) . . ?
C8 P1 Ti1 115.97(6) . . ?
C8 P1 C11 105.84(8) . . ?
C11 P1 Ti1 124.46(6) . . ?
C28 P2 Ti1 97.34(7) . . ?
C28 P2 C30 103.26(10) . . ?
C28 P2 C33 104.33(9) . . ?
C30 P2 Ti1 125.50(9) . . ?
C30 P2 C33 103.09(9) . . ?
C33 P2 Ti1 119.76(6) . . ?
N3' P2' C28 105.6(4) . . ?
N3' P2' C30' 112.7(5) . . ?
N3' P2' C33 102.5(4) . . ?
C30' P2' C28 112.5(3) . . ?
C33 P2' C28 105.6(3) . . ?
C33 P2' C30' 116.8(3) . . ?
P2' N3' Ti1 134.8(5) . . ?
C1 N1 Ti1 128.40(11) . . ?
C1 N1 C14 113.60(14) . . ?
C14 N1 Ti1 116.81(10) . . ?
C23 N2 Ti1 126.42(11) . . ?
C23 N2 C36 113.03(12) . . ?
C36 N2 Ti1 118.75(8) . . ?
N1 C1 C2 123.20(15) . . ?
N1 C1 C6 120.35(15) . . ?
C6 C1 C2 116.44(15) . . ?
C3 C2 C1 121.48(17) . . ?
C2 C3 C4 122.31(17) . . ?
C3 C4 C7 121.95(17) . . ?
C5 C4 C3 116.37(16) . . ?
C5 C4 C7 121.68(17) . . ?
C4 C5 C6 122.57(16) . . ?
C1 C6 P1 116.27(13) . . ?
C5 C6 P1 122.91(13) . . ?
C5 C6 C1 120.82(16) . . ?
C9 C8 P1 111.59(12) . . ?
C9 C8 C10 110.77(15) . . ?
C10 C8 P1 110.13(12) . . ?
C12 C11 P1 109.00(13) . . ?
C12 C11 C13 110.68(16) . . ?
C13 C11 P1 117.11(13) . . ?
C15 C14 N1 118.78(15) . . ?
C19 C14 N1 121.34(15) . . ?
C19 C14 C15 119.84(15) . . ?
C14 C15 C20 120.20(15) . . ?
C16 C15 C14 118.98(16) . . ?
C16 C15 C20 120.79(16) . . ?
C17 C16 C15 122.02(16) . . ?
C16 C17 C18 117.97(16) . . ?
C16 C17 C21 120.49(17) . . ?
C18 C17 C21 121.51(17) . . ?
C17 C18 C19 121.97(16) . . ?
C14 C19 C22 121.29(16) . . ?
C18 C19 C14 118.90(16) . . ?
C18 C19 C22 119.76(16) . . ?
N2 C23 C24 122.60(15) . . ?
N2 C23 C28 121.05(15) . . ?
C24 C23 C28 116.35(15) . . ?
C25 C24 C23 121.58(16) . . ?
C24 C25 C26 122.16(16) . . ?
C25 C26 C29 121.60(16) . . ?
C27 C26 C25 116.71(16) . . ?
C27 C26 C29 121.68(16) . . ?
C26 C27 C28 122.64(16) . . ?
C23 C28 P2 114.80(13) . . ?
C23 C28 P2' 129.51(18) . . ?
C27 C28 P2 124.77(13) . . ?
C27 C28 P2' 110.07(18) . . ?
C27 C28 C23 120.40(15) . . ?
C31 C30 P2 111.59(19) . . ?
C31 C30 C32 109.5 . . ?
C32 C30 P2 112.04(18) . . ?
C31' C30' P2' 111.0(2) . . ?
C31' C30' C32' 109.5 . . ?
C32' C30' P2' 105.9(2) . . ?
C34 C33 P2 117.9 . . ?
C34 C33 P2' 103.73(13) . . ?
C35 C33 P2 107.2 . . ?
C35 C33 P2' 117.90(17) . . ?
C35 C33 C34 110.0 . . ?
C37 C36 N2 120.45(6) . . ?
C41 C36 N2 119.89(6) . . ?
C41 C36 C37 119.6 . . ?
C36 C37 C42 120.7 . . ?
C38 C37 C36 119.1 . . ?
C38 C37 C42 120.1 . . ?
C39 C38 C37 122.1 . . ?
C38 C39 C43 121.3 . . ?
C40 C39 C38 117.7 . . ?
C40 C39 C43 121.0 . . ?
C39 C40 C41 122.2 . . ?
C36 C41 C44 119.9 . . ?
C40 C41 C36 119.3 . . ?
C40 C41 C44 120.8 . . ?

loop_
_platon_squeeze_void_nr
_platon_squeeze_void_average_x
_platon_squeeze_void_average_y
_platon_squeeze_void_average_z
_platon_squeeze_void_volume
_platon_squeeze_void_count_electrons
_platon_squeeze_void_content
1 0.500 0.000 0.500 308 93 ' '
2 0.500 0.500 0.000 308 93 ' '
_platon_squeeze_void_probe_radius 1.20
####################################################################### 
# 
# This file contains crystal structure data downloaded from the 
# Cambridge Structural Database (CSD) hosted by the Cambridge 
# Crystallographic Data Centre (CCDC).
# 
# Full information about CCDC data access policies and citation 
# guidelines are available at http://www.ccdc.cam.ac.uk/access/V1 
# 
# Audit and citation data items may have been added by the CCDC. 
# Please retain this information to preserve the provenance of 
# this file and to allow appropriate attribution of the data. 
# 
#######################################################################

data_9191
_database_code_depnum_ccdc_archive 'CCDC 1490142'
_audit_update_record             
;
2016-07-04 deposited with the CCDC.
2016-09-22 downloaded from the CCDC.
;

# Crystallographer: Brian C. Manor

# Compound 8

_audit_creation_date             2016-06-21
_audit_creation_method           
;
Olex2 1.2
(compiled 2016.02.19 svn.r3266 for OlexSys, GUI svn.r5155)
;
_chemical_formula_moiety         'C44 H62 N2 O P2 Ti'
_chemical_formula_sum            'C44 H62 N2 O P2 Ti'
_chemical_formula_weight         744.79

loop_
_atom_type_symbol
_atom_type_description
_atom_type_scat_dispersion_real
_atom_type_scat_dispersion_imag
_atom_type_scat_source
C C 0.0033 0.0016 'International Tables Vol C Tables 4.2.6.8 and 6.1.1.4'
H H 0.0000 0.0000 'International Tables Vol C Tables 4.2.6.8 and 6.1.1.4'
N N 0.0061 0.0033 'International Tables Vol C Tables 4.2.6.8 and 6.1.1.4'
O O 0.0106 0.0060 'International Tables Vol C Tables 4.2.6.8 and 6.1.1.4'
P P 0.1023 0.0942 'International Tables Vol C Tables 4.2.6.8 and 6.1.1.4'
Ti Ti 0.2776 0.4457 'International Tables Vol C Tables 4.2.6.8 and 6.1.1.4'

_space_group_crystal_system      monoclinic
_space_group_IT_number           14
_space_group_name_H-M_alt        'P 1 21/c 1'
_space_group_name_Hall           '-P 2ybc'

loop_
_space_group_symop_operation_xyz
'x, y, z'
'-x, y+1/2, -z+1/2'
'-x, -y, -z'
'x, -y-1/2, z-1/2'

_cell_length_a                   13.5295(4)
_cell_length_b                   19.5970(6)
_cell_length_c                   16.8163(5)
_cell_angle_alpha                90
_cell_angle_beta                 111.694(2)
_cell_angle_gamma                90
_cell_volume                     4142.8(2)
_cell_formula_units_Z            4
_cell_measurement_reflns_used    9971
_cell_measurement_temperature    100
_cell_measurement_theta_max      26.73
_cell_measurement_theta_min      2.45
_exptl_absorpt_coefficient_mu    0.318
_exptl_absorpt_correction_T_max  0.745552
_exptl_absorpt_correction_T_min  0.567959
_exptl_absorpt_correction_type   multi-scan
_exptl_absorpt_process_details   'TWINABS v2012/1'
_exptl_crystal_color             'dark orange'
_exptl_crystal_density_diffrn    1.194
_exptl_crystal_description       prism
_exptl_crystal_F_000             1600
_exptl_crystal_size_max          0.25
_exptl_crystal_size_mid          0.22
_exptl_crystal_size_min          0.06
_diffrn_reflns_av_R_equivalents  0.0998
_diffrn_reflns_av_unetI/netI     0.0671
_diffrn_reflns_Laue_measured_fraction_full 1.000
_diffrn_reflns_Laue_measured_fraction_max 0.999
_diffrn_reflns_limit_h_max       16
_diffrn_reflns_limit_h_min       -17
_diffrn_reflns_limit_k_max       25
_diffrn_reflns_limit_k_min       0
_diffrn_reflns_limit_l_max       21
_diffrn_reflns_limit_l_min       0
_diffrn_reflns_number            121090
_diffrn_reflns_point_group_measured_fraction_full 1.000
_diffrn_reflns_point_group_measured_fraction_max 0.999
_diffrn_reflns_theta_full        25.242
_diffrn_reflns_theta_max         27.511
_diffrn_reflns_theta_min         1.620
_diffrn_ambient_temperature      100
_diffrn_measured_fraction_theta_full 1.000
_diffrn_measured_fraction_theta_max 0.999
_diffrn_measurement_device       'CCD area detector'
_diffrn_measurement_device_type  'Bruker APEXII'
_diffrn_measurement_method       '\w and \f scans'
_diffrn_radiation_monochromator  graphite
_diffrn_radiation_type           MoK\a
_diffrn_radiation_wavelength     0.71073
_diffrn_source                   'sealed tube'
_reflns_number_gt                7230
_reflns_number_total             9527
_reflns_threshold_expression     'I > 2\s(I)'
_computing_data_collection       'Bruker APEX2 v2014.11-0'
_computing_data_reduction        'Bruker SAINT v8.34A'
_computing_molecular_graphics    'Mercury v3.6'
_computing_publication_material  'Olex2 (Dolomanov et al., 2009)'
_computing_structure_refinement  'SHELXL-2014/7 (Sheldrick, 2008)'
_computing_structure_solution    'SHELXS-97 (Sheldrick, 2008)'
_refine_diff_density_max         0.926
_refine_diff_density_min         -0.692
_refine_diff_density_rms         0.090
_refine_ls_extinction_method     none
_refine_ls_goodness_of_fit_ref   1.036
_refine_ls_hydrogen_treatment    constr
_refine_ls_matrix_type           full
_refine_ls_number_parameters     468
_refine_ls_number_reflns         9527
_refine_ls_number_restraints     0
_refine_ls_R_factor_all          0.0881
_refine_ls_R_factor_gt           0.0582
_refine_ls_restrained_S_all      1.036
_refine_ls_shift/su_max          0.001
_refine_ls_shift/su_mean         0.000
_refine_ls_structure_factor_coef Fsqd
_refine_ls_weighting_details     
'w=1/[\s^2^(Fo^2^)+(0.0766P)^2^+2.2453P] where P=(Fo^2^+2Fc^2^)/3'
_refine_ls_weighting_scheme      calc
_refine_ls_wR_factor_gt          0.1332
_refine_ls_wR_factor_ref         0.1504
_refine_special_details          
;
 Refined as a 2-component twin.
 Scales: 0.5035(11) 0.4965(11)
;
_atom_sites_solution_hydrogens   geom
_atom_sites_solution_primary     direct

loop_
_atom_site_label
_atom_site_type_symbol
_atom_site_fract_x
_atom_site_fract_y
_atom_site_fract_z
_atom_site_U_iso_or_equiv
_atom_site_adp_type
_atom_site_occupancy
_atom_site_site_symmetry_order
_atom_site_calc_flag
_atom_site_refinement_flags_posn
_atom_site_refinement_flags_adp
_atom_site_refinement_flags_occupancy
_atom_site_disorder_assembly
_atom_site_disorder_group
Ti1 Ti 0.39041(5) 0.67127(3) 0.35572(4) 0.02131(14) Uani 1 1 d . . . . .
P1 P 0.59170(7) 0.70780(4) 0.43763(5) 0.02118(18) Uani 1 1 d . . . . .
P2 P 0.18769(7) 0.63674(4) 0.27319(5) 0.02393(19) Uani 1 1 d . . . . .
O1 O 0.3788(2) 0.64824(12) 0.44589(14) 0.0303(5) Uani 1 1 d . . . . .
N1 N 0.3908(2) 0.77643(13) 0.33934(16) 0.0224(5) Uani 1 1 d . . . . .
N2 N 0.3974(2) 0.58939(13) 0.27952(17) 0.0229(6) Uani 1 1 d . . . . .
C1 C 0.4688(3) 0.82268(16) 0.3871(2) 0.0231(7) Uani 1 1 d . . . . .
C2 C 0.4536(3) 0.89378(16) 0.3829(2) 0.0251(7) Uani 1 1 d . . . . .
H2 H 0.3893 0.9116 0.3462 0.033 Uiso 1 1 calc R . . . .
C3 C 0.5321(3) 0.93758(17) 0.4322(2) 0.0264(7) Uani 1 1 d . . . . .
H3 H 0.5190 0.9843 0.4276 0.035 Uiso 1 1 calc R . . . .
C4 C 0.6301(3) 0.91455(16) 0.4884(2) 0.0246(7) Uani 1 1 d . . . . .
C5 C 0.6468(3) 0.84430(16) 0.4929(2) 0.0250(7) Uani 1 1 d . . . . .
H5 H 0.7113 0.8272 0.5304 0.033 Uiso 1 1 calc R . . . .
C6 C 0.5690(3) 0.79843(16) 0.4427(2) 0.0224(7) Uani 1 1 d . . . . .
C7 C 0.7161(3) 0.96389(18) 0.5387(2) 0.0302(8) Uani 1 1 d . . . . .
H7a H 0.7369 0.9910 0.5000 0.045 Uiso 1 1 calc GR . . . .
H7b H 0.7765 0.9389 0.5760 0.045 Uiso 1 1 calc GR . . . .
H7c H 0.6896 0.9931 0.5721 0.045 Uiso 1 1 calc GR . . . .
C8 C 0.6617(3) 0.68138(17) 0.5502(2) 0.0252(7) Uani 1 1 d . . . . .
H8 H 0.7254 0.7098 0.5747 0.034 Uiso 1 1 calc R . . . .
C9 C 0.5919(3) 0.69331(18) 0.6021(2) 0.0323(8) Uani 1 1 d . . . . .
H9a H 0.5247 0.6709 0.5747 0.048 Uiso 1 1 calc GR . . . .
H9b H 0.5805 0.7414 0.6056 0.048 Uiso 1 1 calc GR . . . .
H9c H 0.6264 0.6751 0.6586 0.048 Uiso 1 1 calc GR . . . .
C10 C 0.6971(3) 0.60670(17) 0.5570(2) 0.0298(8) Uani 1 1 d . . . . .
H10a H 0.7400 0.5963 0.6154 0.045 Uiso 1 1 calc GR . . . .
H10b H 0.7378 0.5993 0.5216 0.045 Uiso 1 1 calc GR . . . .
H10c H 0.6356 0.5776 0.5383 0.045 Uiso 1 1 calc GR . . . .
C11 C 0.6913(3) 0.70111(17) 0.3862(2) 0.0250(7) Uani 1 1 d . . . . .
H11 H 0.6957 0.6528 0.3727 0.033 Uiso 1 1 calc R . . . .
C12 C 0.6498(3) 0.73977(17) 0.3014(2) 0.0287(7) Uani 1 1 d . . . . .
H12a H 0.6552 0.7880 0.3124 0.043 Uiso 1 1 calc GR . . . .
H12b H 0.5767 0.7279 0.2706 0.043 Uiso 1 1 calc GR . . . .
H12c H 0.6913 0.7278 0.2680 0.043 Uiso 1 1 calc GR . . . .
C13 C 0.8038(3) 0.72437(19) 0.4405(2) 0.0331(8) Uani 1 1 d . . . . .
H13a H 0.8498 0.7171 0.4094 0.050 Uiso 1 1 calc GR . . . .
H13b H 0.8294 0.6986 0.4928 0.050 Uiso 1 1 calc GR . . . .
H13c H 0.8029 0.7720 0.4535 0.050 Uiso 1 1 calc GR . . . .
C14 C 0.2913(3) 0.80816(16) 0.2883(2) 0.0246(7) Uani 1 1 d . . . . .
C15 C 0.2175(3) 0.82458(17) 0.3259(2) 0.0288(7) Uani 1 1 d . . . . .
C16 C 0.1200(3) 0.85270(19) 0.2754(3) 0.0366(9) Uani 1 1 d . . . . .
H16 H 0.0702 0.8626 0.2999 0.049 Uiso 1 1 calc R . . . .
C17 C 0.0953(3) 0.86638(19) 0.1886(3) 0.0371(9) Uani 1 1 d . . . . .
C18 C 0.1715(3) 0.85349(18) 0.1544(2) 0.0334(8) Uani 1 1 d . . . . .
H18 H 0.1561 0.8636 0.0971 0.044 Uiso 1 1 calc R . . . .
C19 C 0.2705(3) 0.82594(16) 0.2023(2) 0.0269(7) Uani 1 1 d . . . . .
C20 C 0.2464(3) 0.8162(2) 0.4217(2) 0.0356(8) Uani 1 1 d . . . . .
H20a H 0.3009 0.8484 0.4517 0.053 Uiso 1 1 calc GR . . . .
H20b H 0.2720 0.7707 0.4383 0.053 Uiso 1 1 calc GR . . . .
H20c H 0.1847 0.8242 0.4356 0.053 Uiso 1 1 calc GR . . . .
C21 C -0.0123(3) 0.8956(2) 0.1353(3) 0.0518(12) Uani 1 1 d . . . . .
H21a H -0.0137 0.9068 0.0794 0.078 Uiso 1 1 calc GR . . . .
H21b H -0.0249 0.9361 0.1624 0.078 Uiso 1 1 calc GR . . . .
H21c H -0.0666 0.8626 0.1305 0.078 Uiso 1 1 calc GR . . . .
C22 C 0.3535(3) 0.81798(18) 0.1640(2) 0.0333(8) Uani 1 1 d . . . . .
H22a H 0.4040 0.8545 0.1831 0.050 Uiso 1 1 calc GR . . . .
H22b H 0.3204 0.8191 0.1027 0.050 Uiso 1 1 calc GR . . . .
H22c H 0.3894 0.7751 0.1816 0.050 Uiso 1 1 calc GR . . . .
C23 C 0.3169(3) 0.54228(16) 0.2408(2) 0.0243(7) Uani 1 1 d . . . . .
C24 C 0.3355(3) 0.48105(17) 0.2040(2) 0.0280(7) Uani 1 1 d . . . . .
H24 H 0.4042 0.4702 0.2083 0.037 Uiso 1 1 calc R . . . .
C25 C 0.2527(3) 0.43706(18) 0.1619(2) 0.0333(8) Uani 1 1 d . . . . .
H25 H 0.2674 0.3976 0.1376 0.044 Uiso 1 1 calc R . . . .
C26 C 0.1485(3) 0.44938(19) 0.1544(3) 0.0369(9) Uani 1 1 d . . . . .
C27 C 0.1304(3) 0.50838(19) 0.1926(2) 0.0319(8) Uani 1 1 d . . . . .
H27 H 0.0620 0.5173 0.1906 0.042 Uiso 1 1 calc R . . . .
C28 C 0.2118(3) 0.55490(17) 0.2340(2) 0.0270(7) Uani 1 1 d . . . . .
C29 C 0.0592(4) 0.4021(2) 0.1041(3) 0.0553(13) Uani 1 1 d . . . . .
H29a H 0.0637 0.3926 0.0495 0.083 Uiso 1 1 calc GR . . . .
H29b H -0.0079 0.4233 0.0957 0.083 Uiso 1 1 calc GR . . . .
H29c H 0.0650 0.3602 0.1351 0.083 Uiso 1 1 calc GR . . . .
C30 C 0.1047(3) 0.61537(18) 0.3368(2) 0.0286(8) Uani 1 1 d . . . . .
H30 H 0.0414 0.5914 0.2987 0.038 Uiso 1 1 calc R . . . .
C31 C 0.1633(3) 0.56711(19) 0.4101(2) 0.0326(8) Uani 1 1 d . . . . .
H31a H 0.2239 0.5901 0.4504 0.049 Uiso 1 1 calc GR . . . .
H31b H 0.1867 0.5277 0.3879 0.049 Uiso 1 1 calc GR . . . .
H31c H 0.1164 0.5531 0.4381 0.049 Uiso 1 1 calc GR . . . .
C32 C 0.0669(4) 0.6788(2) 0.3698(3) 0.0424(10) Uani 1 1 d . . . . .
H32a H 0.0167 0.6659 0.3951 0.064 Uiso 1 1 calc GR . . . .
H32b H 0.0336 0.7096 0.3230 0.064 Uiso 1 1 calc GR . . . .
H32c H 0.1267 0.7010 0.4119 0.064 Uiso 1 1 calc GR . . . .
C33 C 0.0984(3) 0.6826(2) 0.1772(2) 0.0325(8) Uani 1 1 d . . . . .
H33 H 0.0995 0.7307 0.1933 0.043 Uiso 1 1 calc R . . . .
C34 C 0.1454(3) 0.6790(2) 0.1079(2) 0.0363(9) Uani 1 1 d . . . . .
H34a H 0.1374 0.6335 0.0850 0.054 Uiso 1 1 calc GR . . . .
H34b H 0.2195 0.6905 0.1319 0.054 Uiso 1 1 calc GR . . . .
H34c H 0.1088 0.7105 0.0629 0.054 Uiso 1 1 calc GR . . . .
C35 C -0.0183(3) 0.6605(2) 0.1416(3) 0.0476(11) Uani 1 1 d . . . . .
H35a H -0.0566 0.6871 0.0918 0.071 Uiso 1 1 calc GR . . . .
H35b H -0.0488 0.6674 0.1842 0.071 Uiso 1 1 calc GR . . . .
H35c H -0.0229 0.6130 0.1263 0.071 Uiso 1 1 calc GR . . . .
C36 C 0.4995(3) 0.57184(16) 0.2781(2) 0.0234(7) Uani 1 1 d . . . . .
C37 C 0.5690(3) 0.52877(16) 0.3414(2) 0.0253(7) Uani 1 1 d . . . . .
C38 C 0.6711(3) 0.51676(17) 0.3423(2) 0.0272(7) Uani 1 1 d . . . . .
H38 H 0.7175 0.4894 0.3850 0.036 Uiso 1 1 calc R . . . .
C39 C 0.7052(3) 0.54496(17) 0.2805(2) 0.0276(7) Uani 1 1 d . . . . .
C40 C 0.6317(3) 0.58177(16) 0.2143(2) 0.0267(7) Uani 1 1 d . . . . .
H40 H 0.6519 0.5984 0.1707 0.036 Uiso 1 1 calc R . . . .
C41 C 0.5294(3) 0.59468(16) 0.2106(2) 0.0244(7) Uani 1 1 d . . . . .
C42 C 0.5310(3) 0.49383(17) 0.4048(2) 0.0296(7) Uani 1 1 d . . . . .
H42a H 0.5001 0.5270 0.4307 0.044 Uiso 1 1 calc GR . . . .
H42b H 0.5900 0.4721 0.4482 0.044 Uiso 1 1 calc GR . . . .
H42c H 0.4785 0.4602 0.3757 0.044 Uiso 1 1 calc GR . . . .
C43 C 0.8176(3) 0.5355(2) 0.2851(3) 0.0380(9) Uani 1 1 d . . . . .
H43a H 0.8198 0.4989 0.2478 0.057 Uiso 1 1 calc GR . . . .
H43b H 0.8628 0.5248 0.3428 0.057 Uiso 1 1 calc GR . . . .
H43c H 0.8418 0.5769 0.2676 0.057 Uiso 1 1 calc GR . . . .
C44 C 0.4510(3) 0.63116(18) 0.1353(2) 0.0295(8) Uani 1 1 d . . . . .
H44a H 0.4794 0.6353 0.0910 0.044 Uiso 1 1 calc GR . . . .
H44b H 0.4375 0.6758 0.1526 0.044 Uiso 1 1 calc GR . . . .
H44c H 0.3857 0.6058 0.1141 0.044 Uiso 1 1 calc GR . . . .

loop_
_atom_site_aniso_label
_atom_site_aniso_U_11
_atom_site_aniso_U_22
_atom_site_aniso_U_33
_atom_site_aniso_U_23
_atom_site_aniso_U_13
_atom_site_aniso_U_12
Ti1 0.0312(3) 0.0187(3) 0.0158(3) -0.0004(2) 0.0107(2) -0.0006(2)
P1 0.0302(4) 0.0177(4) 0.0167(4) -0.0001(3) 0.0100(3) 0.0005(3)
P2 0.0301(4) 0.0247(4) 0.0192(4) -0.0021(3) 0.0117(4) -0.0011(3)
O1 0.0388(14) 0.0343(13) 0.0192(12) 0.0017(10) 0.0123(11) -0.0026(11)
N1 0.0292(14) 0.0192(12) 0.0190(13) 0.0001(10) 0.0091(12) 0.0040(11)
N2 0.0319(14) 0.0201(13) 0.0197(13) -0.0006(10) 0.0129(12) -0.0009(11)
C1 0.0339(17) 0.0221(15) 0.0162(15) 0.0002(13) 0.0125(14) 0.0007(13)
C2 0.0349(17) 0.0231(16) 0.0186(16) 0.0005(13) 0.0115(14) 0.0037(13)
C3 0.0409(19) 0.0193(15) 0.0227(17) -0.0010(13) 0.0161(15) 0.0018(14)
C4 0.0385(19) 0.0233(16) 0.0157(15) -0.0015(13) 0.0143(14) -0.0032(14)
C5 0.0338(17) 0.0246(16) 0.0195(16) 0.0013(13) 0.0133(14) 0.0010(13)
C6 0.0333(17) 0.0191(15) 0.0185(15) -0.0004(13) 0.0139(13) 0.0014(12)
C7 0.043(2) 0.0235(17) 0.0265(18) -0.0022(14) 0.0153(16) -0.0046(15)
C8 0.0333(17) 0.0230(16) 0.0179(16) -0.0016(13) 0.0078(14) -0.0016(13)
C9 0.052(2) 0.0304(18) 0.0163(16) -0.0025(14) 0.0152(16) 0.0029(16)
C10 0.042(2) 0.0238(17) 0.0255(17) 0.0027(14) 0.0140(16) 0.0048(15)
C11 0.0356(18) 0.0207(15) 0.0221(17) -0.0009(13) 0.0146(15) -0.0001(13)
C12 0.0418(19) 0.0263(17) 0.0223(17) -0.0014(14) 0.0170(15) -0.0016(15)
C13 0.0338(19) 0.0350(19) 0.034(2) 0.0019(16) 0.0166(16) -0.0013(15)
C14 0.0317(17) 0.0209(16) 0.0199(16) -0.0032(13) 0.0080(13) 0.0012(13)
C15 0.0340(17) 0.0276(17) 0.0252(17) -0.0041(14) 0.0115(15) 0.0026(14)
C16 0.0342(19) 0.036(2) 0.042(2) -0.0119(18) 0.0173(17) 0.0033(15)
C17 0.037(2) 0.0280(19) 0.037(2) -0.0003(17) 0.0031(17) 0.0047(15)
C18 0.044(2) 0.0290(18) 0.0244(18) 0.0002(15) 0.0088(16) 0.0010(16)
C19 0.0384(19) 0.0201(16) 0.0224(17) -0.0004(13) 0.0113(15) 0.0009(14)
C20 0.040(2) 0.044(2) 0.0273(19) -0.0075(17) 0.0182(17) -0.0018(17)
C21 0.042(2) 0.044(2) 0.054(3) -0.005(2) -0.001(2) 0.0111(19)
C22 0.048(2) 0.0272(17) 0.0275(19) 0.0044(15) 0.0171(16) -0.0005(16)
C23 0.0357(17) 0.0224(16) 0.0181(16) 0.0018(13) 0.0140(14) -0.0016(14)
C24 0.041(2) 0.0248(17) 0.0229(17) -0.0029(14) 0.0176(15) -0.0004(14)
C25 0.054(2) 0.0219(16) 0.032(2) -0.0096(15) 0.0244(18) -0.0097(16)
C26 0.051(2) 0.033(2) 0.035(2) -0.0117(16) 0.0242(18) -0.0148(17)
C27 0.0372(19) 0.0338(19) 0.0295(19) -0.0079(16) 0.0179(16) -0.0069(15)
C28 0.0403(19) 0.0254(17) 0.0198(16) -0.0032(13) 0.0163(15) -0.0025(14)
C29 0.058(3) 0.060(3) 0.057(3) -0.034(2) 0.033(2) -0.027(2)
C30 0.0313(18) 0.0282(18) 0.0293(19) -0.0013(15) 0.0148(15) -0.0012(14)
C31 0.044(2) 0.0302(18) 0.0282(19) 0.0040(15) 0.0190(17) -0.0024(16)
C32 0.056(2) 0.040(2) 0.046(2) 0.0023(19) 0.037(2) 0.0054(19)
C33 0.0359(19) 0.035(2) 0.0241(18) 0.0029(16) 0.0076(15) -0.0017(16)
C34 0.052(2) 0.036(2) 0.0198(17) -0.0017(16) 0.0123(16) -0.0070(17)
C35 0.039(2) 0.055(3) 0.039(2) 0.009(2) 0.0039(19) -0.0060(19)
C36 0.0335(17) 0.0187(15) 0.0201(16) -0.0038(13) 0.0125(14) -0.0012(13)
C37 0.0406(19) 0.0173(15) 0.0213(16) -0.0009(13) 0.0153(14) -0.0002(13)
C38 0.0372(18) 0.0193(16) 0.0255(17) -0.0001(14) 0.0119(15) 0.0034(13)
C39 0.0364(19) 0.0216(16) 0.0292(18) -0.0048(14) 0.0172(15) 0.0003(14)
C40 0.0414(19) 0.0240(16) 0.0207(16) -0.0023(13) 0.0185(15) -0.0021(14)
C41 0.0379(18) 0.0182(15) 0.0188(16) -0.0015(12) 0.0126(14) -0.0021(13)
C42 0.043(2) 0.0263(17) 0.0236(17) 0.0045(14) 0.0174(16) -0.0001(15)
C43 0.038(2) 0.037(2) 0.044(2) -0.0017(18) 0.0198(18) 0.0012(16)
C44 0.0409(19) 0.0265(17) 0.0222(17) 0.0027(14) 0.0127(15) 0.0015(15)

loop_
_geom_bond_atom_site_label_1
_geom_bond_atom_site_label_2
_geom_bond_distance
_geom_bond_site_symmetry_2
_geom_bond_publ_flag
Ti1 P1 2.6559(10) . ?
Ti1 P2 2.6632(11) . ?
Ti1 O1 1.644(2) . ?
Ti1 N1 2.079(3) . ?
Ti1 N2 2.077(3) . ?
P1 C6 1.810(3) . ?
P1 C8 1.851(3) . ?
P1 C11 1.855(3) . ?
P2 C28 1.808(3) . ?
P2 C30 1.863(4) . ?
P2 C33 1.852(4) . ?
N1 C1 1.398(4) . ?
N1 C14 1.443(4) . ?
N2 C23 1.392(4) . ?
N2 C36 1.433(4) . ?
C1 C2 1.406(4) . ?
C1 C6 1.414(4) . ?
C2 C3 1.378(5) . ?
C3 C4 1.389(5) . ?
C4 C5 1.393(4) . ?
C4 C7 1.508(5) . ?
C5 C6 1.404(5) . ?
C8 C9 1.522(5) . ?
C8 C10 1.531(5) . ?
C11 C12 1.527(5) . ?
C11 C13 1.527(5) . ?
C14 C15 1.403(5) . ?
C14 C19 1.411(5) . ?
C15 C16 1.392(5) . ?
C15 C20 1.519(5) . ?
C16 C17 1.397(6) . ?
C17 C18 1.376(6) . ?
C17 C21 1.512(5) . ?
C18 C19 1.393(5) . ?
C19 C22 1.494(5) . ?
C23 C24 1.414(4) . ?
C23 C28 1.406(5) . ?
C24 C25 1.383(5) . ?
C25 C26 1.389(5) . ?
C26 C27 1.388(5) . ?
C26 C29 1.510(5) . ?
C27 C28 1.400(5) . ?
C30 C31 1.522(5) . ?
C30 C32 1.524(5) . ?
C33 C34 1.522(5) . ?
C33 C35 1.530(5) . ?
C36 C37 1.410(5) . ?
C36 C41 1.411(4) . ?
C37 C38 1.395(5) . ?
C37 C42 1.508(4) . ?
C38 C39 1.399(5) . ?
C39 C40 1.389(5) . ?
C39 C43 1.505(5) . ?
C40 C41 1.386(5) . ?
C41 C44 1.500(5) . ?

loop_
_geom_angle_atom_site_label_1
_geom_angle_atom_site_label_2
_geom_angle_atom_site_label_3
_geom_angle
_geom_angle_site_symmetry_1
_geom_angle_site_symmetry_3
_geom_angle_publ_flag
P1 Ti1 P2 179.08(3) . . ?
O1 Ti1 P1 91.42(9) . . ?
O1 Ti1 P2 88.85(9) . . ?
O1 Ti1 N1 113.58(11) . . ?
O1 Ti1 N2 113.49(11) . . ?
N1 Ti1 P1 75.47(8) . . ?
N1 Ti1 P2 103.62(8) . . ?
N2 Ti1 P1 104.86(8) . . ?
N2 Ti1 P2 75.83(8) . . ?
N2 Ti1 N1 132.91(10) . . ?
C6 P1 Ti1 97.46(11) . . ?
C6 P1 C8 104.94(15) . . ?
C6 P1 C11 104.85(15) . . ?
C8 P1 Ti1 119.60(11) . . ?
C8 P1 C11 105.78(15) . . ?
C11 P1 Ti1 121.43(11) . . ?
C28 P2 Ti1 97.21(12) . . ?
C28 P2 C30 103.76(16) . . ?
C28 P2 C33 105.07(17) . . ?
C30 P2 Ti1 118.75(12) . . ?
C33 P2 Ti1 123.04(12) . . ?
C33 P2 C30 105.81(17) . . ?
C1 N1 Ti1 127.2(2) . . ?
C1 N1 C14 113.8(2) . . ?
C14 N1 Ti1 117.3(2) . . ?
C23 N2 Ti1 126.5(2) . . ?
C23 N2 C36 115.2(3) . . ?
C36 N2 Ti1 117.4(2) . . ?
N1 C1 C2 123.3(3) . . ?
N1 C1 C6 119.8(3) . . ?
C2 C1 C6 116.9(3) . . ?
C3 C2 C1 121.4(3) . . ?
C2 C3 C4 122.4(3) . . ?
C3 C4 C5 116.9(3) . . ?
C3 C4 C7 121.2(3) . . ?
C5 C4 C7 121.8(3) . . ?
C4 C5 C6 122.0(3) . . ?
C1 C6 P1 115.9(2) . . ?
C5 C6 P1 123.7(3) . . ?
C5 C6 C1 120.3(3) . . ?
C9 C8 P1 110.6(2) . . ?
C9 C8 C10 110.3(3) . . ?
C10 C8 P1 111.8(2) . . ?
C12 C11 P1 108.7(2) . . ?
C13 C11 P1 115.8(2) . . ?
C13 C11 C12 110.6(3) . . ?
C15 C14 N1 119.6(3) . . ?
C15 C14 C19 120.1(3) . . ?
C19 C14 N1 120.3(3) . . ?
C14 C15 C20 120.4(3) . . ?
C16 C15 C14 119.1(3) . . ?
C16 C15 C20 120.3(3) . . ?
C15 C16 C17 121.4(4) . . ?
C16 C17 C21 119.8(4) . . ?
C18 C17 C16 118.3(3) . . ?
C18 C17 C21 121.9(4) . . ?
C17 C18 C19 122.6(3) . . ?
C14 C19 C22 121.3(3) . . ?
C18 C19 C14 118.2(3) . . ?
C18 C19 C22 120.5(3) . . ?
N2 C23 C24 122.2(3) . . ?
N2 C23 C28 120.9(3) . . ?
C28 C23 C24 116.9(3) . . ?
C25 C24 C23 120.8(3) . . ?
C24 C25 C26 122.7(3) . . ?
C25 C26 C29 121.3(3) . . ?
C27 C26 C25 116.7(3) . . ?
C27 C26 C29 122.0(4) . . ?
C26 C27 C28 122.2(3) . . ?
C23 C28 P2 116.1(2) . . ?
C27 C28 P2 123.0(3) . . ?
C27 C28 C23 120.7(3) . . ?
C31 C30 P2 111.1(2) . . ?
C31 C30 C32 110.9(3) . . ?
C32 C30 P2 112.3(2) . . ?
C34 C33 P2 108.8(3) . . ?
C34 C33 C35 110.5(3) . . ?
C35 C33 P2 116.8(3) . . ?
C37 C36 N2 120.6(3) . . ?
C37 C36 C41 119.2(3) . . ?
C41 C36 N2 120.1(3) . . ?
C36 C37 C42 119.9(3) . . ?
C38 C37 C36 119.3(3) . . ?
C38 C37 C42 120.7(3) . . ?
C37 C38 C39 121.5(3) . . ?
C38 C39 C43 121.2(3) . . ?
C40 C39 C38 117.8(3) . . ?
C40 C39 C43 121.0(3) . . ?
C41 C40 C39 122.5(3) . . ?
C36 C41 C44 120.4(3) . . ?
C40 C41 C36 119.0(3) . . ?
C40 C41 C44 120.5(3) . . ?
####################################################################### 
# 
# This file contains crystal structure data downloaded from the 
# Cambridge Structural Database (CSD) hosted by the Cambridge 
# Crystallographic Data Centre (CCDC).
# 
# Full information about CCDC data access policies and citation 
# guidelines are available at http://www.ccdc.cam.ac.uk/access/V1 
# 
# Audit and citation data items may have been added by the CCDC. 
# Please retain this information to preserve the provenance of 
# this file and to allow appropriate attribution of the data. 
# 
#######################################################################

data_9205
_database_code_depnum_ccdc_archive 'CCDC 1490143'
_audit_update_record             
;
2016-07-04 deposited with the CCDC.
2016-09-22 downloaded from the CCDC.
;

# Crystallographer: Patrick J. Carroll

# Compound 3

_audit_creation_date             2016-06-25
_audit_creation_method           
;
Olex2 1.2-dev
(compiled 2016.05.11 svn.r3296 for OlexSys, GUI svn.r5177)
;
_chemical_formula_moiety         'C45 H65 N3 P2 Ti, C5 H12'
_chemical_formula_sum            'C50 H77 N3 P2 Ti'
_chemical_formula_weight         829.98

loop_
_atom_type_symbol
_atom_type_description
_atom_type_scat_dispersion_real
_atom_type_scat_dispersion_imag
_atom_type_scat_source
C C 0.0033 0.0016 'International Tables Vol C Tables 4.2.6.8 and 6.1.1.4'
H H 0.0000 0.0000 'International Tables Vol C Tables 4.2.6.8 and 6.1.1.4'
N N 0.0061 0.0033 'International Tables Vol C Tables 4.2.6.8 and 6.1.1.4'
P P 0.1023 0.0942 'International Tables Vol C Tables 4.2.6.8 and 6.1.1.4'
Ti Ti 0.2776 0.4457 'International Tables Vol C Tables 4.2.6.8 and 6.1.1.4'

_space_group_crystal_system      orthorhombic
_space_group_IT_number           19
_space_group_name_H-M_alt        'P 21 21 21'
_space_group_name_Hall           'P 2ac 2ab'

loop_
_space_group_symop_operation_xyz
'x, y, z'
'x+1/2, -y+1/2, -z'
'-x, y+1/2, -z+1/2'
'-x+1/2, -y, z+1/2'

_cell_length_a                   12.7371(6)
_cell_length_b                   14.7015(7)
_cell_length_c                   26.1005(12)
_cell_angle_alpha                90
_cell_angle_beta                 90
_cell_angle_gamma                90
_cell_volume                     4887.4(4)
_cell_formula_units_Z            4
_cell_measurement_reflns_used    9929
_cell_measurement_temperature    100
_cell_measurement_theta_max      27.51
_cell_measurement_theta_min      2.63
_exptl_absorpt_coefficient_mu    0.275
_exptl_absorpt_correction_T_max  0.7456
_exptl_absorpt_correction_T_min  0.6200
_exptl_absorpt_correction_type   multi-scan
_exptl_absorpt_process_details   'SADABS v2014/4'
_exptl_crystal_color             'reddish orange'
_exptl_crystal_density_diffrn    1.128
_exptl_crystal_description       plate
_exptl_crystal_F_000             1800
_exptl_crystal_size_max          0.38
_exptl_crystal_size_mid          0.25
_exptl_crystal_size_min          0.06
_diffrn_reflns_av_R_equivalents  0.0458
_diffrn_reflns_av_unetI/netI     0.0334
_diffrn_reflns_Laue_measured_fraction_full 1.000
_diffrn_reflns_Laue_measured_fraction_max 0.993
_diffrn_reflns_limit_h_max       16
_diffrn_reflns_limit_h_min       -16
_diffrn_reflns_limit_k_max       19
_diffrn_reflns_limit_k_min       -18
_diffrn_reflns_limit_l_max       33
_diffrn_reflns_limit_l_min       -33
_diffrn_reflns_number            100964
_diffrn_reflns_point_group_measured_fraction_full 1.000
_diffrn_reflns_point_group_measured_fraction_max 0.991
_diffrn_reflns_theta_full        25.242
_diffrn_reflns_theta_max         27.619
_diffrn_reflns_theta_min         1.560
_diffrn_ambient_temperature      100
_diffrn_measured_fraction_theta_full 1.000
_diffrn_measured_fraction_theta_max 0.993
_diffrn_measurement_device       'CCD area detector'
_diffrn_measurement_device_type  'Bruker APEXII'
_diffrn_measurement_method       '\w and \f scans'
_diffrn_radiation_monochromator  graphite
_diffrn_radiation_type           MoK\a
_diffrn_radiation_wavelength     0.71073
_diffrn_source                   'sealed tube'
_reflns_Friedel_coverage         0.808
_reflns_Friedel_fraction_full    0.999
_reflns_Friedel_fraction_max     0.988
_reflns_number_gt                10377
_reflns_number_total             11259
_reflns_threshold_expression     'I > 2\s(I)'
_computing_data_collection       'Bruker APEX2 v2014.11-0'
_computing_data_reduction        'Bruker SAINT v8.34A'
_computing_molecular_graphics    'Mercury v3.6'
_computing_publication_material  'Olex2 (Dolomanov et al., 2009)'
_computing_structure_refinement  'SHELXL-2014/7 (Sheldrick, 2008)'
_computing_structure_solution    'SHELXS-97 (Sheldrick, 2008)'
_refine_diff_density_max         0.759
_refine_diff_density_min         -0.870
_refine_diff_density_rms         0.077
_refine_ls_abs_structure_details 
;
 Flack x determined using 4346 quotients [(I+)-(I-)]/[(I+)+(I-)]
 (Parsons, Flack and Wagner, Acta Cryst. B69 (2013) 249-259).
;
_chemical_absolute_configuration ad
_refine_ls_abs_structure_Flack   0.023(6)
_refine_ls_extinction_method     none
_refine_ls_goodness_of_fit_ref   1.142
_refine_ls_hydrogen_treatment    constr
_refine_ls_matrix_type           full
_refine_ls_number_parameters     524
_refine_ls_number_reflns         11259
_refine_ls_number_restraints     0
_refine_ls_R_factor_all          0.0647
_refine_ls_R_factor_gt           0.0589
_refine_ls_restrained_S_all      1.142
_refine_ls_shift/su_max          0.000
_refine_ls_shift/su_mean         0.000
_refine_ls_structure_factor_coef Fsqd
_refine_ls_weighting_details     
'w=1/[\s^2^(Fo^2^)+(0.0447P)^2^+9.5891P] where P=(Fo^2^+2Fc^2^)/3'
_refine_ls_weighting_scheme      calc
_refine_ls_wR_factor_gt          0.1456
_refine_ls_wR_factor_ref         0.1483
_atom_sites_solution_hydrogens   geom
_atom_sites_solution_primary     dual

loop_
_atom_site_label
_atom_site_type_symbol
_atom_site_fract_x
_atom_site_fract_y
_atom_site_fract_z
_atom_site_U_iso_or_equiv
_atom_site_adp_type
_atom_site_occupancy
_atom_site_site_symmetry_order
_atom_site_calc_flag
_atom_site_refinement_flags_posn
_atom_site_refinement_flags_adp
_atom_site_refinement_flags_occupancy
_atom_site_disorder_assembly
_atom_site_disorder_group
Ti1 Ti 0.25009(6) 0.38204(5) 0.17526(3) 0.01467(17) Uani 1 1 d . . . . .
P1 P 0.18350(9) 0.55511(8) 0.17703(5) 0.0166(2) Uani 1 1 d . . . . .
P2 P 0.31402(9) 0.21030(8) 0.16131(4) 0.0157(2) Uani 1 1 d . . . . .
N1 N 0.3732(3) 0.4572(3) 0.14279(14) 0.0154(7) Uani 1 1 d . . . . .
N2 N 0.1229(3) 0.3171(3) 0.13997(15) 0.0161(8) Uani 1 1 d . . . . .
N3 N 0.2530(4) 0.3736(3) 0.24055(15) 0.0241(8) Uani 1 1 d . . . . .
C1 C 0.3866(3) 0.5515(3) 0.14294(17) 0.0154(8) Uani 1 1 d . . . . .
C2 C 0.4788(4) 0.5942(3) 0.12493(19) 0.0207(10) Uani 1 1 d . . . . .
H2 H 0.5340 0.5578 0.1115 0.028 Uiso 1 1 calc R . . . .
C3 C 0.4909(4) 0.6878(3) 0.1263(2) 0.0230(10) Uani 1 1 d . . . . .
H3 H 0.5543 0.7140 0.1140 0.031 Uiso 1 1 calc R . . . .
C4 C 0.4124(4) 0.7448(3) 0.14545(19) 0.0204(10) Uani 1 1 d . . . . .
C5 C 0.3208(4) 0.7059(3) 0.16248(18) 0.0197(9) Uani 1 1 d . . . . .
H5 H 0.2665 0.7435 0.1756 0.026 Uiso 1 1 calc R . . . .
C6 C 0.3063(3) 0.6101(3) 0.16080(17) 0.0188(9) Uani 1 1 d . . . . .
C7 C 0.4269(4) 0.8470(3) 0.1467(2) 0.0273(11) Uani 1 1 d . . . . .
H7a H 0.3630 0.8757 0.1600 0.041 Uiso 1 1 calc GR . . . .
H7b H 0.4409 0.8693 0.1120 0.041 Uiso 1 1 calc GR . . . .
H7c H 0.4863 0.8622 0.1690 0.041 Uiso 1 1 calc GR . . . .
C8 C 0.0890(4) 0.5984(3) 0.1282(2) 0.0235(10) Uani 1 1 d . . . . .
H8 H 0.0281 0.5555 0.1279 0.031 Uiso 1 1 calc R . . . .
C9 C 0.1400(4) 0.5929(4) 0.0757(2) 0.0327(12) Uani 1 1 d . . . . .
H9a H 0.0862 0.6000 0.0492 0.049 Uiso 1 1 calc GR . . . .
H9b H 0.1746 0.5338 0.0718 0.049 Uiso 1 1 calc GR . . . .
H9c H 0.1922 0.6416 0.0723 0.049 Uiso 1 1 calc GR . . . .
C10 C 0.0446(5) 0.6938(4) 0.1370(3) 0.0427(16) Uani 1 1 d . . . . .
H10a H 0.1018 0.7383 0.1362 0.064 Uiso 1 1 calc GR . . . .
H10b H 0.0096 0.6962 0.1704 0.064 Uiso 1 1 calc GR . . . .
H10c H -0.0062 0.7082 0.1099 0.064 Uiso 1 1 calc GR . . . .
C11 C 0.1417(4) 0.6101(3) 0.23685(19) 0.0235(10) Uani 1 1 d . . . . .
H11 H 0.1284 0.6756 0.2288 0.031 Uiso 1 1 calc R . . . .
C12 C 0.2262(5) 0.6072(4) 0.2782(2) 0.0370(14) Uani 1 1 d . . . . .
H12a H 0.1991 0.6347 0.3097 0.056 Uiso 1 1 calc GR . . . .
H12b H 0.2880 0.6411 0.2666 0.056 Uiso 1 1 calc GR . . . .
H12c H 0.2459 0.5439 0.2849 0.056 Uiso 1 1 calc GR . . . .
C13 C 0.0380(5) 0.5697(4) 0.2553(2) 0.0402(16) Uani 1 1 d . . . . .
H13a H 0.0497 0.5074 0.2674 0.060 Uiso 1 1 calc GR . . . .
H13b H -0.0125 0.5691 0.2270 0.060 Uiso 1 1 calc GR . . . .
H13c H 0.0102 0.6068 0.2834 0.060 Uiso 1 1 calc GR . . . .
C14 C 0.4634(3) 0.4075(3) 0.12429(18) 0.0155(9) Uani 1 1 d . . . . .
C15 C 0.4796(3) 0.3944(3) 0.07190(18) 0.0167(9) Uani 1 1 d . . . . .
C16 C 0.5670(4) 0.3446(3) 0.05592(19) 0.0178(9) Uani 1 1 d . . . . .
H16 H 0.5785 0.3363 0.0203 0.024 Uiso 1 1 calc R . . . .
C17 C 0.6377(3) 0.3069(3) 0.0905(2) 0.0207(10) Uani 1 1 d . . . . .
C18 C 0.6229(3) 0.3253(3) 0.14219(19) 0.0189(9) Uani 1 1 d . . . . .
H18 H 0.6721 0.3022 0.1663 0.025 Uiso 1 1 calc R . . . .
C19 C 0.5385(3) 0.3765(3) 0.15996(18) 0.0174(9) Uani 1 1 d . . . . .
C20 C 0.4072(4) 0.4347(3) 0.03284(18) 0.0203(9) Uani 1 1 d . . . . .
H20a H 0.4186 0.4050 -0.0003 0.030 Uiso 1 1 calc GR . . . .
H20b H 0.4213 0.5000 0.0296 0.030 Uiso 1 1 calc GR . . . .
H20c H 0.3343 0.4255 0.0436 0.030 Uiso 1 1 calc GR . . . .
C21 C 0.7293(4) 0.2501(4) 0.0728(2) 0.0264(11) Uani 1 1 d . . . . .
H21a H 0.7166 0.2290 0.0378 0.040 Uiso 1 1 calc GR . . . .
H21b H 0.7373 0.1975 0.0956 0.040 Uiso 1 1 calc GR . . . .
H21c H 0.7935 0.2868 0.0737 0.040 Uiso 1 1 calc GR . . . .
C22 C 0.5323(4) 0.4035(4) 0.21549(19) 0.0234(10) Uani 1 1 d . . . . .
H22a H 0.5850 0.3697 0.2351 0.035 Uiso 1 1 calc GR . . . .
H22b H 0.4622 0.3897 0.2288 0.035 Uiso 1 1 calc GR . . . .
H22c H 0.5458 0.4689 0.2187 0.035 Uiso 1 1 calc GR . . . .
C23 C 0.1078(3) 0.2251(3) 0.13332(17) 0.0158(9) Uani 1 1 d . . . . .
C24 C 0.0127(4) 0.1873(3) 0.11429(19) 0.0187(9) Uani 1 1 d . . . . .
H24 H -0.0432 0.2268 0.1052 0.025 Uiso 1 1 calc R . . . .
C25 C -0.0002(4) 0.0949(3) 0.1087(2) 0.0218(10) Uani 1 1 d . . . . .
H25 H -0.0648 0.0729 0.0954 0.029 Uiso 1 1 calc R . . . .
C26 C 0.0775(4) 0.0318(3) 0.1218(2) 0.0247(11) Uani 1 1 d . . . . .
C27 C 0.1726(4) 0.0687(3) 0.1399(2) 0.0213(10) Uani 1 1 d . . . . .
H27 H 0.2279 0.0285 0.1491 0.028 Uiso 1 1 calc R . . . .
C28 C 0.1884(4) 0.1617(3) 0.14473(18) 0.0176(9) Uani 1 1 d . . . . .
C29 C 0.0610(5) -0.0693(4) 0.1178(3) 0.0386(15) Uani 1 1 d . . . . .
H29a H 0.1252 -0.1010 0.1283 0.058 Uiso 1 1 calc GR . . . .
H29b H 0.0443 -0.0853 0.0823 0.058 Uiso 1 1 calc GR . . . .
H29c H 0.0029 -0.0875 0.1401 0.058 Uiso 1 1 calc GR . . . .
C30 C 0.3612(4) 0.1387(3) 0.21484(19) 0.0224(10) Uani 1 1 d . . . . .
H30 H 0.3715 0.0757 0.2013 0.030 Uiso 1 1 calc R . . . .
C31 C 0.2804(5) 0.1336(4) 0.2581(2) 0.0373(14) Uani 1 1 d . . . . .
H31a H 0.3091 0.0977 0.2865 0.056 Uiso 1 1 calc GR . . . .
H31b H 0.2161 0.1046 0.2454 0.056 Uiso 1 1 calc GR . . . .
H31c H 0.2641 0.1951 0.2702 0.056 Uiso 1 1 calc GR . . . .
C32 C 0.4669(5) 0.1726(4) 0.2341(3) 0.0395(15) Uani 1 1 d . . . . .
H32a H 0.4585 0.2332 0.2492 0.059 Uiso 1 1 calc GR . . . .
H32b H 0.5165 0.1757 0.2055 0.059 Uiso 1 1 calc GR . . . .
H32c H 0.4938 0.1306 0.2602 0.059 Uiso 1 1 calc GR . . . .
C33 C 0.3988(4) 0.1796(3) 0.10610(19) 0.0205(10) Uani 1 1 d . . . . .
H33 H 0.4619 0.2199 0.1079 0.027 Uiso 1 1 calc R . . . .
C34 C 0.3410(4) 0.2038(4) 0.05654(19) 0.0244(10) Uani 1 1 d . . . . .
H34a H 0.3897 0.1998 0.0276 0.037 Uiso 1 1 calc GR . . . .
H34b H 0.3134 0.2659 0.0590 0.037 Uiso 1 1 calc GR . . . .
H34c H 0.2827 0.1612 0.0513 0.037 Uiso 1 1 calc GR . . . .
C35 C 0.4393(5) 0.0821(4) 0.1043(2) 0.0349(13) Uani 1 1 d . . . . .
H35a H 0.3797 0.0399 0.1038 0.052 Uiso 1 1 calc GR . . . .
H35b H 0.4825 0.0702 0.1347 0.052 Uiso 1 1 calc GR . . . .
H35c H 0.4817 0.0735 0.0734 0.052 Uiso 1 1 calc GR . . . .
C36 C 0.0306(3) 0.3702(3) 0.12883(19) 0.0171(9) Uani 1 1 d . . . . .
C37 C -0.0426(3) 0.3872(3) 0.16769(19) 0.0201(10) Uani 1 1 d . . . . .
C38 C -0.1313(4) 0.4388(3) 0.1561(2) 0.0242(10) Uani 1 1 d . . . . .
H38 H -0.1801 0.4522 0.1825 0.032 Uiso 1 1 calc R . . . .
C39 C -0.1506(4) 0.4712(3) 0.1069(2) 0.0233(10) Uani 1 1 d . . . . .
C40 C -0.0789(3) 0.4498(3) 0.0682(2) 0.0194(9) Uani 1 1 d . . . . .
H40 H -0.0919 0.4699 0.0342 0.026 Uiso 1 1 calc R . . . .
C41 C 0.0114(3) 0.3994(3) 0.07873(19) 0.0183(9) Uani 1 1 d . . . . .
C42 C -0.0294(4) 0.3456(4) 0.2201(2) 0.0290(12) Uani 1 1 d . . . . .
H42a H -0.0351 0.2793 0.2175 0.044 Uiso 1 1 calc GR . . . .
H42b H -0.0842 0.3687 0.2430 0.044 Uiso 1 1 calc GR . . . .
H42c H 0.0398 0.3618 0.2338 0.044 Uiso 1 1 calc GR . . . .
C43 C -0.2467(4) 0.5279(4) 0.0962(2) 0.0318(12) Uani 1 1 d . . . . .
H43a H -0.3061 0.5046 0.1161 0.048 Uiso 1 1 calc GR . . . .
H43b H -0.2636 0.5248 0.0596 0.048 Uiso 1 1 calc GR . . . .
H43c H -0.2331 0.5913 0.1058 0.048 Uiso 1 1 calc GR . . . .
C44 C 0.0844(4) 0.3726(4) 0.03575(18) 0.0232(10) Uani 1 1 d . . . . .
H44a H 0.1573 0.3773 0.0475 0.035 Uiso 1 1 calc GR . . . .
H44b H 0.0736 0.4132 0.0065 0.035 Uiso 1 1 calc GR . . . .
H44c H 0.0697 0.3098 0.0254 0.035 Uiso 1 1 calc GR . . . .
C45 C 0.2529(8) 0.3662(5) 0.2952(2) 0.061(2) Uani 1 1 d . . . . .
H45a H 0.1810 0.3731 0.3080 0.091 Uiso 1 1 calc GR . . . .
H45b H 0.2973 0.4140 0.3099 0.091 Uiso 1 1 calc GR . . . .
H45c H 0.2802 0.3065 0.3052 0.091 Uiso 1 1 calc GR . . . .
C46 C 0.7389(9) 0.9134(6) 0.0638(3) 0.073(3) Uani 1 1 d . . . . .
H46a H 0.7961 0.9341 0.0861 0.109 Uiso 1 1 calc GR . . . .
H46b H 0.6721 0.9181 0.0822 0.109 Uiso 1 1 calc GR . . . .
H46c H 0.7365 0.9514 0.0330 0.109 Uiso 1 1 calc GR . . . .
C47 C 0.7578(7) 0.8151(5) 0.0485(3) 0.0573(19) Uani 1 1 d . . . . .
H47a H 0.7660 0.7788 0.0802 0.076 Uiso 1 1 calc R . . . .
H47b H 0.6941 0.7926 0.0308 0.076 Uiso 1 1 calc R . . . .
C48 C 0.8512(6) 0.7967(6) 0.0145(3) 0.058(2) Uani 1 1 d . . . . .
H48a H 0.9152 0.8191 0.0320 0.078 Uiso 1 1 calc R . . . .
H48b H 0.8430 0.8322 -0.0174 0.078 Uiso 1 1 calc R . . . .
C49 C 0.8677(6) 0.6973(5) 0.0004(3) 0.0525(18) Uani 1 1 d . . . . .
H49a H 0.9321 0.6923 -0.0206 0.070 Uiso 1 1 calc R . . . .
H49b H 0.8793 0.6621 0.0323 0.070 Uiso 1 1 calc R . . . .
C50 C 0.7783(6) 0.6554(6) -0.0284(3) 0.0566(19) Uani 1 1 d . . . . .
H50a H 0.7136 0.6618 -0.0084 0.085 Uiso 1 1 calc GR . . . .
H50b H 0.7928 0.5908 -0.0342 0.085 Uiso 1 1 calc GR . . . .
H50c H 0.7700 0.6864 -0.0614 0.085 Uiso 1 1 calc GR . . . .

loop_
_atom_site_aniso_label
_atom_site_aniso_U_11
_atom_site_aniso_U_22
_atom_site_aniso_U_33
_atom_site_aniso_U_23
_atom_site_aniso_U_13
_atom_site_aniso_U_12
Ti1 0.0119(3) 0.0129(3) 0.0193(3) -0.0005(3) 0.0002(3) -0.0009(3)
P1 0.0122(5) 0.0132(5) 0.0244(6) -0.0039(5) 0.0018(5) -0.0003(4)
P2 0.0107(5) 0.0135(5) 0.0228(6) 0.0020(4) -0.0007(4) 0.0002(4)
N1 0.0103(16) 0.0141(18) 0.0218(19) 0.0005(15) 0.0021(14) 0.0038(15)
N2 0.0127(17) 0.0124(18) 0.0233(19) 0.0015(15) -0.0027(14) 0.0029(15)
N3 0.028(2) 0.0177(19) 0.0267(19) -0.0001(16) 0.0013(18) 0.0002(19)
C1 0.0120(19) 0.013(2) 0.022(2) -0.0031(17) -0.0020(16) 0.0020(17)
C2 0.0105(19) 0.020(2) 0.032(3) -0.0037(19) 0.0008(18) 0.0003(18)
C3 0.015(2) 0.021(2) 0.033(3) 0.002(2) 0.0008(19) -0.0014(19)
C4 0.018(2) 0.014(2) 0.029(3) -0.0004(18) -0.0028(19) -0.0018(18)
C5 0.019(2) 0.011(2) 0.029(2) 0.0026(18) 0.0001(19) 0.0006(18)
C6 0.0117(19) 0.023(2) 0.021(2) -0.0028(18) 0.0002(17) -0.0015(18)
C7 0.027(3) 0.019(2) 0.036(3) -0.002(2) 0.001(2) -0.003(2)
C8 0.020(2) 0.014(2) 0.036(3) -0.0016(19) -0.008(2) 0.0020(19)
C9 0.029(3) 0.035(3) 0.033(3) 0.004(2) -0.005(2) -0.010(2)
C10 0.040(3) 0.020(3) 0.069(4) -0.005(3) -0.026(3) 0.006(3)
C11 0.023(2) 0.018(2) 0.029(2) -0.010(2) 0.0078(19) -0.006(2)
C12 0.047(3) 0.034(3) 0.030(3) -0.008(2) -0.003(2) -0.006(3)
C13 0.035(3) 0.041(4) 0.044(3) -0.019(3) 0.021(3) -0.018(3)
C14 0.0097(19) 0.010(2) 0.027(2) -0.0025(17) -0.0010(16) 0.0007(16)
C15 0.0123(19) 0.012(2) 0.026(2) 0.0012(18) 0.0007(17) -0.0008(17)
C16 0.018(2) 0.011(2) 0.025(2) -0.0005(17) 0.0035(18) -0.0007(17)
C17 0.011(2) 0.016(2) 0.035(3) -0.0014(19) 0.0009(18) 0.0010(18)
C18 0.0104(19) 0.013(2) 0.034(3) -0.0017(18) -0.0047(18) -0.0017(17)
C19 0.0133(19) 0.015(2) 0.024(2) -0.0002(19) -0.0003(16) 0.0002(17)
C20 0.021(2) 0.016(2) 0.024(2) 0.0031(18) 0.0001(18) 0.0039(19)
C21 0.015(2) 0.024(2) 0.040(3) -0.004(2) 0.002(2) 0.007(2)
C22 0.021(2) 0.022(2) 0.027(2) 0.000(2) -0.0029(19) 0.000(2)
C23 0.0123(19) 0.013(2) 0.022(2) 0.0046(17) 0.0005(16) 0.0008(17)
C24 0.014(2) 0.013(2) 0.029(2) 0.0020(18) -0.0021(18) -0.0003(18)
C25 0.015(2) 0.015(2) 0.035(3) 0.0018(19) -0.0042(19) -0.0041(18)
C26 0.018(2) 0.013(2) 0.043(3) 0.003(2) 0.001(2) -0.0067(19)
C27 0.013(2) 0.007(2) 0.043(3) 0.0031(18) -0.0008(19) 0.0018(17)
C28 0.015(2) 0.012(2) 0.025(2) 0.0012(17) 0.0009(18) 0.0015(18)
C29 0.029(3) 0.012(2) 0.075(5) -0.004(3) -0.003(3) -0.001(2)
C30 0.021(2) 0.019(2) 0.027(2) 0.0066(19) -0.0026(19) 0.0001(19)
C31 0.052(4) 0.028(3) 0.032(3) 0.011(2) 0.009(2) 0.006(3)
C32 0.031(3) 0.039(3) 0.048(4) 0.023(3) -0.021(3) -0.012(3)
C33 0.016(2) 0.016(2) 0.029(3) 0.0016(19) 0.0032(18) -0.0002(19)
C34 0.022(2) 0.026(3) 0.025(2) -0.002(2) 0.0029(18) -0.006(2)
C35 0.042(3) 0.022(3) 0.041(3) 0.000(2) 0.018(3) 0.002(3)
C36 0.0082(19) 0.013(2) 0.030(2) -0.0003(18) -0.0016(16) -0.0014(17)
C37 0.014(2) 0.012(2) 0.034(3) -0.0015(19) 0.0019(18) -0.0058(17)
C38 0.014(2) 0.020(2) 0.038(3) -0.005(2) 0.0061(19) -0.0050(19)
C39 0.0101(19) 0.014(2) 0.046(3) -0.004(2) -0.0005(19) -0.0013(18)
C40 0.015(2) 0.008(2) 0.034(3) -0.0002(18) -0.0054(18) 0.0006(17)
C41 0.0113(19) 0.013(2) 0.031(3) -0.0013(18) -0.0014(17) -0.0018(17)
C42 0.026(3) 0.028(3) 0.033(3) 0.005(2) 0.011(2) 0.004(2)
C43 0.014(2) 0.024(3) 0.057(3) 0.003(2) 0.001(2) 0.004(2)
C44 0.023(2) 0.023(3) 0.024(2) -0.003(2) -0.0042(19) 0.002(2)
C45 0.117(7) 0.038(4) 0.027(3) -0.001(3) 0.002(4) 0.007(5)
C46 0.095(7) 0.066(5) 0.056(5) 0.012(4) -0.018(5) -0.004(5)
C47 0.062(5) 0.052(4) 0.058(4) -0.001(3) -0.008(4) -0.008(4)
C48 0.055(4) 0.065(5) 0.055(4) 0.010(4) -0.017(4) -0.020(4)
C49 0.055(4) 0.046(4) 0.057(4) 0.012(3) -0.004(3) -0.002(4)
C50 0.055(5) 0.058(5) 0.058(4) 0.007(4) -0.004(3) 0.001(4)

loop_
_geom_bond_atom_site_label_1
_geom_bond_atom_site_label_2
_geom_bond_distance
_geom_bond_site_symmetry_2
_geom_bond_publ_flag
Ti1 P1 2.6824(14) . ?
Ti1 P2 2.6778(14) . ?
Ti1 N1 2.097(4) . ?
Ti1 N2 2.094(4) . ?
Ti1 N3 1.709(4) . ?
P1 C6 1.811(5) . ?
P1 C8 1.865(5) . ?
P1 C11 1.837(5) . ?
P2 C28 1.805(5) . ?
P2 C30 1.850(5) . ?
P2 C33 1.856(5) . ?
N1 C1 1.396(6) . ?
N1 C14 1.445(5) . ?
N2 C23 1.377(6) . ?
N2 C36 1.441(6) . ?
N3 C45 1.431(7) . ?
C1 C2 1.413(6) . ?
C1 C6 1.416(6) . ?
C2 C3 1.385(7) . ?
C3 C4 1.396(7) . ?
C4 C5 1.373(7) . ?
C4 C7 1.514(7) . ?
C5 C6 1.421(6) . ?
C8 C9 1.518(8) . ?
C8 C10 1.530(7) . ?
C11 C12 1.526(8) . ?
C11 C13 1.526(7) . ?
C14 C15 1.396(7) . ?
C14 C19 1.411(6) . ?
C15 C16 1.396(6) . ?
C15 C20 1.497(6) . ?
C16 C17 1.391(7) . ?
C17 C18 1.390(7) . ?
C17 C21 1.506(6) . ?
C18 C19 1.391(6) . ?
C19 C22 1.505(7) . ?
C23 C24 1.422(6) . ?
C23 C28 1.419(6) . ?
C24 C25 1.377(7) . ?
C25 C26 1.400(7) . ?
C26 C27 1.408(7) . ?
C26 C29 1.505(7) . ?
C27 C28 1.387(6) . ?
C30 C31 1.530(7) . ?
C30 C32 1.521(7) . ?
C33 C34 1.531(7) . ?
C33 C35 1.523(7) . ?
C36 C37 1.400(6) . ?
C36 C41 1.398(7) . ?
C37 C38 1.394(7) . ?
C37 C42 1.507(7) . ?
C38 C39 1.390(8) . ?
C39 C40 1.397(7) . ?
C39 C43 1.508(7) . ?
C40 C41 1.396(6) . ?
C41 C44 1.509(7) . ?
C46 C47 1.518(11) . ?
C47 C48 1.510(12) . ?
C48 C49 1.521(11) . ?
C49 C50 1.497(10) . ?

loop_
_geom_angle_atom_site_label_1
_geom_angle_atom_site_label_2
_geom_angle_atom_site_label_3
_geom_angle
_geom_angle_site_symmetry_1
_geom_angle_site_symmetry_3
_geom_angle_publ_flag
P2 Ti1 P1 173.15(5) . . ?
N1 Ti1 P1 75.14(10) . . ?
N1 Ti1 P2 102.39(11) . . ?
N2 Ti1 P1 101.28(11) . . ?
N2 Ti1 P2 75.25(11) . . ?
N2 Ti1 N1 129.86(15) . . ?
N3 Ti1 P1 93.36(14) . . ?
N3 Ti1 P2 93.47(14) . . ?
N3 Ti1 N1 115.13(18) . . ?
N3 Ti1 N2 115.00(19) . . ?
C6 P1 Ti1 98.40(16) . . ?
C6 P1 C8 104.2(2) . . ?
C6 P1 C11 104.6(2) . . ?
C8 P1 Ti1 121.06(16) . . ?
C11 P1 Ti1 121.58(18) . . ?
C11 P1 C8 104.1(2) . . ?
C28 P2 Ti1 97.85(15) . . ?
C28 P2 C30 104.1(2) . . ?
C28 P2 C33 103.5(2) . . ?
C30 P2 Ti1 122.18(17) . . ?
C30 P2 C33 105.0(2) . . ?
C33 P2 Ti1 120.79(16) . . ?
C1 N1 Ti1 127.8(3) . . ?
C1 N1 C14 113.9(4) . . ?
C14 N1 Ti1 117.6(3) . . ?
C23 N2 Ti1 127.7(3) . . ?
C23 N2 C36 113.1(4) . . ?
C36 N2 Ti1 118.2(3) . . ?
C45 N3 Ti1 178.6(5) . . ?
N1 C1 C2 122.8(4) . . ?
N1 C1 C6 121.1(4) . . ?
C2 C1 C6 116.0(4) . . ?
C3 C2 C1 121.7(4) . . ?
C2 C3 C4 121.7(4) . . ?
C3 C4 C7 121.0(5) . . ?
C5 C4 C3 118.3(4) . . ?
C5 C4 C7 120.7(4) . . ?
C4 C5 C6 120.9(4) . . ?
C1 C6 P1 115.4(3) . . ?
C1 C6 C5 121.3(4) . . ?
C5 C6 P1 123.2(3) . . ?
C9 C8 P1 108.8(4) . . ?
C9 C8 C10 110.0(5) . . ?
C10 C8 P1 116.7(4) . . ?
C12 C11 P1 112.6(4) . . ?
C12 C11 C13 112.1(5) . . ?
C13 C11 P1 110.4(3) . . ?
C15 C14 N1 121.0(4) . . ?
C15 C14 C19 120.1(4) . . ?
C19 C14 N1 118.8(4) . . ?
C14 C15 C20 121.5(4) . . ?
C16 C15 C14 118.9(4) . . ?
C16 C15 C20 119.7(4) . . ?
C17 C16 C15 122.2(4) . . ?
C16 C17 C21 121.7(5) . . ?
C18 C17 C16 117.7(4) . . ?
C18 C17 C21 120.6(4) . . ?
C17 C18 C19 122.3(4) . . ?
C14 C19 C22 121.0(4) . . ?
C18 C19 C14 118.6(4) . . ?
C18 C19 C22 120.3(4) . . ?
N2 C23 C24 123.2(4) . . ?
N2 C23 C28 121.2(4) . . ?
C28 C23 C24 115.6(4) . . ?
C25 C24 C23 121.7(4) . . ?
C24 C25 C26 122.9(4) . . ?
C25 C26 C27 115.8(4) . . ?
C25 C26 C29 122.6(5) . . ?
C27 C26 C29 121.6(5) . . ?
C28 C27 C26 122.3(4) . . ?
C23 C28 P2 115.5(3) . . ?
C27 C28 P2 122.7(4) . . ?
C27 C28 C23 121.6(4) . . ?
C31 C30 P2 111.6(4) . . ?
C32 C30 P2 110.6(4) . . ?
C32 C30 C31 111.5(5) . . ?
C34 C33 P2 108.6(3) . . ?
C35 C33 P2 116.7(4) . . ?
C35 C33 C34 110.9(5) . . ?
C37 C36 N2 119.6(4) . . ?
C41 C36 N2 119.8(4) . . ?
C41 C36 C37 120.4(4) . . ?
C36 C37 C42 120.7(4) . . ?
C38 C37 C36 118.6(5) . . ?
C38 C37 C42 120.6(4) . . ?
C39 C38 C37 122.0(5) . . ?
C38 C39 C40 118.3(4) . . ?
C38 C39 C43 120.3(5) . . ?
C40 C39 C43 121.4(5) . . ?
C41 C40 C39 121.1(5) . . ?
C36 C41 C44 120.5(4) . . ?
C40 C41 C36 119.4(4) . . ?
C40 C41 C44 120.0(4) . . ?
C48 C47 C46 116.7(8) . . ?
C47 C48 C49 115.0(7) . . ?
C50 C49 C48 114.3(7) . . ?
